# Supplementary material for: Full-length 16S rRNA nanopore sequencing enables species resolution of Fusobacterium associated with colorectal cancer
Source: Gut Microbes. 2026 Apr 10;18(1):2656004. doi: 10.1080/19490976.2026.2656004 (PMC13078227; doi:10.1080/19490976.2026.2656004)
Supplement: Supplementary data_Gut Microbes Revision 1.xlsx — supplementary_data_gut_microbes.xlsx [file KGMI_A_2656004_SM2099.xlsx]

## Sheet: Overview
Supplementary Data Overview
Sheet Name	Title	Description
Supplementary Data 1	Mock community species classification	Information about ZymoBIOMICS Gut Microbiome Standard. Includes species, genomic (theoretical) abundance, taxonomic class, sample identifier, and Gram stain status.
Supplementary Data 2	Mock community read counts per sample	Read-level classification data for positive control mock community samples. Includes species, sample ID, total reads, tissue type, species-specific read counts, and relative abundance.
Supplementary Data 3	Curated GTDB of Fuso4 16S rRNA gene sequences	Filtered full-length 16S rRNA gene sequences from GTDB used for phylogenetic analysis and ANI calculations. Contains sequence identifiers, species assignment, and nucleotide sequences for F. nucleatum (n=7), F. polymorphum (n=54), F. vincentii (n=31), and F. animalis (n=34).
Supplementary Data 4	Pure culture Fusobacterium classification	Species classification of sequencing reads from pure cultures of seven Fusobacterium reference strains, each run in technical duplicates. Includes species, total reads, classified read counts, relative abundance, and replicate index.
Supplementary Data 5	Fusobacterium mixed suspension classification	Classification results from mixed Fusobacterium suspensions: whole-cell mixtures (1:1:1:1 ratio), human cell-Fusobacterium co-suspensions (10:1 ratio), and pre-extracted DNA mixtures. Includes species, read counts, relative abundance, and replicate information.
Supplementary Data 6	Statistical comparison of Fusobacterium abundance (cancer vs. normal)	Results of paired Wilcoxon signed-rank tests comparing Fusobacterium species abundance between cancer and adjacent normal tissue, with Bonferroni-corrected p-values. Includes test statistic, raw p-value, method, alternative hypothesis, and adjusted p-value.
Supplementary Data 7	Fusobacterium prevalence and abundance in clinical cohort	Summary statistics for Fusobacterium species detection in the clinical CRC cohort (n=20 paired cancer and normal tissues). Includes mean and median relative abundance, maximum abundance, and prevalence by tissue type.
Supplementary Data 8	Full species classification of clinical cohort	Complete relative abundance table for all bacterial species detected across all clinical samples (cancer and adjacent normal tissue). Includes species, relative abundance, tissue type, and patient identifier.
Supplementary Data 9	Barcoded primer sequences	Full list of the 8 forward and 24 reverse barcoded degenerate 16S rRNA primers used for multiplexed amplification. Includes primer ID, type (forward/reverse), barcode sequence, and degenerate primer sequence.
Supplementary Data 10	Curated GTDB of the broader Fusobacterium genus 16S rRNA sequences	Filtered full-length 16S rRNA gene sequences from GTDB used for phylogenetic analysis and ANI calculations. Contains sequence identifiers, species assignment, and nucleotide sequences for F. nucleatum subspecies (Fuso4) — F. nucleatum (n = 7), F. polymorphum (n = 54), F. vincentii (n = 31), F. animalis (n = 34), F. hwasookii (n = 17), F. necrophorum (n = 15), F. varium (n = 14), F. pseudoperiodon…

## Sheet: Supplementary Data 1
Species	Genomic	Sixten	Class	Sample	Gram_stain
Faecalibacterium prausnitzii	0.1477	0.17629999999999998	Faecalibacterium	mock	+
Veillonella rogosae	0.19940000000000002	0.15869999999999998	Veillonella	mock	-
Roseburia hominis	0.1243	0.0989	Roseburia	mock	+/-
Bacteroides fragilis	0.0833	0.09939999999999999	Bacteroides	mock	-
Prevotella corporis	0.0626	0.049800000000000004	Prevotella	mock	-
Bifidobacterium adolescentis	0.0883	0.08779999999999999	Bifidobacterium	mock	-
Fusobacterium nucleatum	0.0753	0.07490000000000001	Fusobacterium	mock	-
Lactobacillus fermentum	0.0968	0.09630000000000001	Lactobacillus	mock	+
Clostridioides difficile	0.011000000000000001	0.0262	Clostridioides	mock	+
Akkermansia muciniphila	0.016200000000000003	0.0097	Akkermansia	mock	-
Methanobrevibacter smithii	0.0017000000000000001	6.6e-4	Methanobrevibacter	mock	+
Salmonella enterica	7.000000000000001e-5	8.999999999999999e-5	Salmonella	mock	-
Enterococcus faecalis	1.1000000000000001e-5	9e-6	Enterococcus	mock	+
Clostridium perfringens	9.000000000000001e-7	2e-6	Clostridium	mock	+
Escherichia coli	0.08710000000000001	0.12119999999999999	Escherichia	mock	-

## Sheet: Supplementary Data 2
Species	Sample	n_reads_total	Tissue	n_reads_species	Rel_abund
Veillonella_rogosae	POS1	5549	Positive	1410	0.2541
Faecalibacterium_prausnitzii	POS1	5549	Positive	1326	0.238962
Clostridioides_difficile	POS1	5549	Positive	566	0.102
Roseburia_hominis	POS1	5549	Positive	439	0.0791134
Bacteroides_fragilis	POS1	5549	Positive	383	0.0690214
Prevotella_corporis	POS1	5549	Positive	252	0.0454136
Escherichia_coli	POS1	5549	Positive	210	0.0378447
Bifidobacterium_adolescentis	POS1	5549	Positive	50	0.00901063
Akkermansia_muciniphila	POS1	5549	Positive	47	0.00846999
Fusobacterium_animalis	POS1	5549	Positive	38	0.00684808
Limosilactobacillus_fermentum	POS1	5549	Positive	33	0.00594702
Campylobacter_coli	POS1	5549	Positive	27	0.00486574
Escherichia_fergusonii	POS1	5549	Positive	12	0.00216255
Cutibacterium_acnes	POS1	5549	Positive	5	0.000901063
Staphylococcus_warneri	POS1	5549	Positive	2	0.000360425
Veillonella_tobetsuensis	POS1	5549	Positive	1	0.000180213
Chlamydophila_psittaci	POS1	5549	Positive	1	0.000180213
Faecalibacterium_prausnitzii	POS10	48873	Positive	13101	0.268062
Veillonella_rogosae	POS10	48873	Positive	9780	0.20011
Clostridioides_difficile	POS10	48873	Positive	4016	0.0821722
Bacteroides_fragilis	POS10	48873	Positive	3958	0.0809854
Prevotella_corporis	POS10	48873	Positive	2637	0.0539562
Roseburia_hominis	POS10	48873	Positive	2636	0.0539357
Escherichia_coli	POS10	48873	Positive	1583	0.0323901
Akkermansia_muciniphila	POS10	48873	Positive	819	0.0167577
Fusobacterium_animalis	POS10	48873	Positive	666	0.0136272
Limosilactobacillus_fermentum	POS10	48873	Positive	630	0.0128906
Bifidobacterium_adolescentis	POS10	48873	Positive	104	0.00212796
Cutibacterium_acnes	POS10	48873	Positive	92	0.00188243
Campylobacter_coli	POS10	48873	Positive	72	0.00147321
Escherichia_fergusonii	POS10	48873	Positive	55	0.00112537
Agathobacter_rectalis	POS10	48873	Positive	32	0.000654758
Bacteroides_uniformis	POS10	48873	Positive	18	0.000368302
Ruminococcus_intestinalis	POS10	48873	Positive	17	0.00034784
Fimenecus_sp	POS10	48873	Positive	12	0.000245534
Phocaeicola_dorei	POS10	48873	Positive	12	0.000245534
Eubacterium_sp	POS10	48873	Positive	10	0.000204612
Enterocloster_sp	POS10	48873	Positive	8	0.00016369
Anthropogastromicrobium_aceti	POS10	48873	Positive	7	0.000143228
Fusicatenibacter_saccharivorans	POS10	48873	Positive	7	0.000143228
Faecalibacterium_duncaniae	POS10	48873	Positive	7	0.000143228
Gemmiger_qucibialis	POS10	48873	Positive	7	0.000143228
Gemmiger_formicilis	POS10	48873	Positive	6	0.000122767
Blautia_fusiformis	POS10	48873	Positive	5	0.000102306
Hominicoprocola_fusiformis	POS10	48873	Positive	5	0.000102306
Roseburia_inulinivorans	POS10	48873	Positive	5	0.000102306
Vescimonas_coprocola	POS10	48873	Positive	5	0.000102306
Dialister_sp	POS10	48873	Positive	4	8.18448e-05
Blautia_faecis	POS10	48873	Positive	4	8.18448e-05
Coprococcus_eutactus	POS10	48873	Positive	4	8.18448e-05
Hominicoprocola_sp	POS10	48873	Positive	4	8.18448e-05
Blautia_wexlerae	POS10	48873	Positive	3	6.13836e-05
Suilimivivens_sp	POS10	48873	Positive	3	6.13836e-05
Parabacteroides_merdae	POS10	48873	Positive	3	6.13836e-05
Parabacteroides_distasonis	POS10	48873	Positive	3	6.13836e-05
Lachnospira_sp	POS10	48873	Positive	2	4.09224e-05
Acetatifactor_acetigignens	POS10	48873	Positive	2	4.09224e-05
Dysosmobacter_welbionis	POS10	48873	Positive	2	4.09224e-05
Blautia_obeum	POS10	48873	Positive	2	4.09224e-05
Veillonella_tobetsuensis	POS10	48873	Positive	2	4.09224e-05
Butyribacter_sp	POS10	48873	Positive	2	4.09224e-05
Roseburia_amylophila	POS10	48873	Positive	2	4.09224e-05
Oxalobacter_aliiformigenes	POS10	48873	Positive	2	4.09224e-05
Hominisplanchenecus_faecis	POS10	48873	Positive	2	4.09224e-05
Agathobaculum_hominis	POS10	48873	Positive	1	2.04612e-05
Enterococcus_faecium	POS10	48873	Positive	1	2.04612e-05
Veillonella_parvula	POS10	48873	Positive	1	2.04612e-05
Hominilimicola_fabiformis	POS10	48873	Positive	1	2.04612e-05
Vescimonas_cirricatena	POS10	48873	Positive	1	2.04612e-05
Brotaphodocola_sp	POS10	48873	Positive	1	2.04612e-05
Hominimerdicola_aceti	POS10	48873	Positive	1	2.04612e-05
Limivivens_sp	POS10	48873	Positive	1	2.04612e-05
Pelomonas_saccharophila	POS10	48873	Positive	1	2.04612e-05
Anaerostipes_hadrus	POS10	48873	Positive	1	2.04612e-05
Dorea_formicigenerans	POS10	48873	Positive	1	2.04612e-05
Choladousia_sp	POS10	48873	Positive	1	2.04612e-05
Anaerotignum_lactatifermentans	POS10	48873	Positive	1	2.04612e-05
Ruminiclostridium_siraeum	POS10	48873	Positive	1	2.04612e-05
Fastidiosipila_sanguinis	POS10	48873	Positive	1	2.04612e-05
Fimivivens_sp	POS10	48873	Positive	1	2.04612e-05
Alitiscatomonas_sp	POS10	48873	Positive	1	2.04612e-05
Anaerobutyricum_hallii	POS10	48873	Positive	1	2.04612e-05
Lachnospira_eligens	POS10	48873	Positive	1	2.04612e-05
Bacteroides_stercoris	POS10	48873	Positive	1	2.04612e-05
Ruminococcus_bromii	POS10	48873	Positive	1	2.04612e-05
Eubacterium_ramulus	POS10	48873	Positive	1	2.04612e-05
Gemmiger_sp	POS10	48873	Positive	1	2.04612e-05
Bacteroides_cellulosilyticus	POS10	48873	Positive	1	2.04612e-05
Blautia_luti	POS10	48873	Positive	1	2.04612e-05
Gleimia_europaea	POS10	48873	Positive	1	2.04612e-05
Faecalibacterium_prausnitzii	POS11	83283	Positive	24627	0.295703
Veillonella_rogosae	POS11	83283	Positive	13933	0.167297
Bacteroides_fragilis	POS11	83283	Positive	8733	0.104859
Escherichia_coli	POS11	83283	Positive	5898	0.0708188
Clostridioides_difficile	POS11	83283	Positive	5261	0.0631702
Roseburia_hominis	POS11	83283	Positive	5136	0.0616692
Prevotella_corporis	POS11	83283	Positive	4117	0.0494339
Fusobacterium_animalis	POS11	83283	Positive	1511	0.018143
Limosilactobacillus_fermentum	POS11	83283	Positive	1267	0.0152132
Akkermansia_muciniphila	POS11	83283	Positive	388	0.00465881
Campylobacter_coli	POS11	83283	Positive	349	0.00419053
Bifidobacterium_adolescentis	POS11	83283	Positive	337	0.00404644
Escherichia_fergusonii	POS11	83283	Positive	104	0.00124875
Cutibacterium_acnes	POS11	83283	Positive	73	0.000876529
Staphylococcus_epidermidis	POS11	83283	Positive	38	0.000456276
Streptococcus_mitis	POS11	83283	Positive	35	0.000420254
Staphylococcus_haemolyticus	POS11	83283	Positive	21	0.000252152
Pelomonas_sp	POS11	83283	Positive	3	3.60218e-05
Bacteroides_clarus	POS11	83283	Positive	1	1.20073e-05
Ferdinandcohnia_onubensis	POS11	83283	Positive	1	1.20073e-05
Gemmiger_sp	POS11	83283	Positive	1	1.20073e-05
CAZU_sp	POS11	83283	Positive	1	1.20073e-05
Eisenbergiella_tayi	POS11	83283	Positive	1	1.20073e-05
Veillonella_parvula	POS11	83283	Positive	1	1.20073e-05
Pelomonas_aquatica	POS11	83283	Positive	1	1.20073e-05
Enterococcus_faecalis	POS11	83283	Positive	1	1.20073e-05
Enterococcus_faecium	POS11	83283	Positive	1	1.20073e-05
Chlamydophila_psittaci	POS11	83283	Positive	1	1.20073e-05
Veillonella_tobetsuensis	POS11	83283	Positive	1	1.20073e-05
Ventricola_sp	POS11	83283	Positive	1	1.20073e-05
Bacteroides_zhangwenhongii	POS11	83283	Positive	1	1.20073e-05
Veillonella_rogosae	POS12	90673	Positive	21521	0.237347
Faecalibacterium_prausnitzii	POS12	90673	Positive	19156	0.211265
Roseburia_hominis	POS12	90673	Positive	6763	0.0745867
Bacteroides_fragilis	POS12	90673	Positive	6568	0.0724361
Clostridioides_difficile	POS12	90673	Positive	6085	0.0671093
Prevotella_corporis	POS12	90673	Positive	4493	0.0495517
Escherichia_coli	POS12	90673	Positive	4007	0.0441918
Limosilactobacillus_fermentum	POS12	90673	Positive	908	0.010014
Akkermansia_muciniphila	POS12	90673	Positive	896	0.00988166
Cutibacterium_acnes	POS12	90673	Positive	714	0.00787445
Fusobacterium_animalis	POS12	90673	Positive	591	0.00651793
Streptococcus_oralis_BA	POS12	90673	Positive	277	0.00305493
Corynebacterium_mucifaciens	POS12	90673	Positive	201	0.00221676
Campylobacter_coli	POS12	90673	Positive	188	0.00207338
Staphylococcus_epidermidis	POS12	90673	Positive	126	0.00138961
Escherichia_fergusonii	POS12	90673	Positive	120	0.00132344
Bifidobacterium_adolescentis	POS12	90673	Positive	60	0.000661718
Streptococcus_thermophilus	POS12	90673	Positive	36	0.000397031
Jeotgalicoccus_nanhaiensis	POS12	90673	Positive	16	0.000176458
Streptococcus_mitis_AR	POS12	90673	Positive	6	6.61718e-05
Bradyrhizobium_sp	POS12	90673	Positive	1	1.10286e-05
Jeotgalicoccus_coquinae	POS12	90673	Positive	1	1.10286e-05
Veillonella_tobetsuensis	POS12	90673	Positive	1	1.10286e-05
Streptomyces_polyasparticus	POS12	90673	Positive	1	1.10286e-05
Streptococcus_australis	POS12	90673	Positive	1	1.10286e-05
Anthropogastromicrobium_aceti	POS12	90673	Positive	1	1.10286e-05
Enterococcus_faecalis	POS12	90673	Positive	1	1.10286e-05
Faecalibacterium_prausnitzii	POS2	9388	Positive	2887	0.30752
Veillonella_rogosae	POS2	9388	Positive	1826	0.194504
Roseburia_hominis	POS2	9388	Positive	670	0.0713677
Bacteroides_fragilis	POS2	9388	Positive	638	0.0679591
Escherichia_coli	POS2	9388	Positive	505	0.0537921
Clostridioides_difficile	POS2	9388	Positive	467	0.0497444
Prevotella_corporis	POS2	9388	Positive	369	0.0393055
Limosilactobacillus_fermentum	POS2	9388	Positive	293	0.0312101
Fusobacterium_animalis	POS2	9388	Positive	105	0.0111845
Akkermansia_muciniphila	POS2	9388	Positive	73	0.00777588
Escherichia_fergusonii	POS2	9388	Positive	45	0.00479335
Bifidobacterium_adolescentis	POS2	9388	Positive	32	0.00340861
Campylobacter_coli	POS2	9388	Positive	18	0.00191734
Bradyrhizobium_sp	POS2	9388	Positive	3	0.000319557
Dialister_invisus	POS2	9388	Positive	2	0.000213038
Bacteroides_cellulosilyticus	POS2	9388	Positive	1	0.000106519
Cutibacterium_acnes	POS2	9388	Positive	1	0.000106519
Phocaeicola_vulgatus	POS2	9388	Positive	1	0.000106519
Haemophilus_parainfluenzae	POS2	9388	Positive	1	0.000106519
Granulicatella_adiacens	POS2	9388	Positive	1	0.000106519
Pelomonas_sp	POS2	9388	Positive	1	0.000106519
Paraprevotella_sp	POS2	9388	Positive	1	0.000106519
Faecalibacterium_prausnitzii	POS3	18377	Positive	4345	0.236437
Veillonella_rogosae	POS3	18377	Positive	3920	0.21331
Bacteroides_fragilis	POS3	18377	Positive	1816	0.0988192
Clostridioides_difficile	POS3	18377	Positive	1383	0.0752571
Roseburia_hominis	POS3	18377	Positive	1286	0.0699788
Prevotella_corporis	POS3	18377	Positive	641	0.0348806
Escherichia_coli	POS3	18377	Positive	631	0.0343364
Akkermansia_muciniphila	POS3	18377	Positive	336	0.0182837
Fusobacterium_animalis	POS3	18377	Positive	273	0.0148555
Limosilactobacillus_fermentum	POS3	18377	Positive	228	0.0124068
Bifidobacterium_adolescentis	POS3	18377	Positive	95	0.00516951
Escherichia_fergusonii	POS3	18377	Positive	32	0.00174131
Campylobacter_coli	POS3	18377	Positive	22	0.00119715
Ruminococcus_bromii	POS3	18377	Positive	2	0.000108832
Clostridium_leptum	POS3	18377	Positive	1	5.44158e-05
Mediterraneibacter_lactaris	POS3	18377	Positive	1	5.44158e-05
Bacteroides_cellulosilyticus	POS3	18377	Positive	1	5.44158e-05
Phocaeicola_vulgatus	POS3	18377	Positive	1	5.44158e-05
Allisonella_pneumosinta	POS3	18377	Positive	1	5.44158e-05
Phocaeicola_dorei	POS3	18377	Positive	1	5.44158e-05
Bacteroides_stercoris	POS3	18377	Positive	1	5.44158e-05
Faecalibacterium_prausnitzii	POS4	34421	Positive	8837	0.256733
Veillonella_rogosae	POS4	34421	Positive	6257	0.181779
Roseburia_hominis	POS4	34421	Positive	3862	0.112199
Clostridioides_difficile	POS4	34421	Positive	3509	0.101944
Bacteroides_fragilis	POS4	34421	Positive	2345	0.068127
Prevotella_corporis	POS4	34421	Positive	2130	0.0618808
Escherichia_coli	POS4	34421	Positive	1168	0.0339328
Fusobacterium_animalis	POS4	34421	Positive	546	0.0158624
Akkermansia_muciniphila	POS4	34421	Positive	267	0.00775689
Limosilactobacillus_fermentum	POS4	34421	Positive	232	0.00674007
Bifidobacterium_adolescentis	POS4	34421	Positive	124	0.00360245
Campylobacter_coli	POS4	34421	Positive	92	0.00267279
Ferdinandcohnia_sp	POS4	34421	Positive	20	0.000581041
Agathobacter_rectalis	POS4	34421	Positive	13	0.000377676
Escherichia_fergusonii	POS4	34421	Positive	9	0.000261468
Gemella_morbillorum	POS4	34421	Positive	4	0.000116208
Ruminococcus_bromii	POS4	34421	Positive	4	0.000116208
Eikenella_corrodens	POS4	34421	Positive	4	0.000116208
Phocaeicola_dorei	POS4	34421	Positive	3	8.71561e-05
Faecalibacterium_longum	POS4	34421	Positive	3	8.71561e-05
Hominicoprocola_fusiformis	POS4	34421	Positive	2	5.81041e-05
Faecalibacterium_duncaniae	POS4	34421	Positive	2	5.81041e-05
Anaerotignum_faecicola	POS4	34421	Positive	2	5.81041e-05
Phocaeicola_vulgatus	POS4	34421	Positive	2	5.81041e-05
Cutibacterium_acnes	POS4	34421	Positive	2	5.81041e-05
Parabacteroides_goldsteinii	POS4	34421	Positive	1	2.9052e-05
Ruthenibacterium_lactatiformans	POS4	34421	Positive	1	2.9052e-05
Gemmiger_qucibialis	POS4	34421	Positive	1	2.9052e-05
Haemophilus_parainfluenzae	POS4	34421	Positive	1	2.9052e-05
Parabacteroides_merdae	POS4	34421	Positive	1	2.9052e-05
Anaerostipes_hadrus	POS4	34421	Positive	1	2.9052e-05
Porphyromonas_gingivalis	POS4	34421	Positive	1	2.9052e-05
Coprococcus_aceti	POS4	34421	Positive	1	2.9052e-05
Phocaeicola_massiliensis	POS4	34421	Positive	1	2.9052e-05
Veillonella_tobetsuensis	POS4	34421	Positive	1	2.9052e-05
Anaerotardibacter_sp	POS4	34421	Positive	1	2.9052e-05
Bacteroides_cellulosilyticus	POS4	34421	Positive	1	2.9052e-05
Blautia_wexlerae	POS4	34421	Positive	1	2.9052e-05
Hominisplanchenecus_faecis	POS4	34421	Positive	1	2.9052e-05
Paraprevotella_sp	POS4	34421	Positive	1	2.9052e-05
Roseburia_inulinivorans	POS4	34421	Positive	1	2.9052e-05
Lachnospira_hominis	POS4	34421	Positive	1	2.9052e-05
Capnocytophaga_leadbetteri	POS4	34421	Positive	1	2.9052e-05
Hominimerdicola_aceti	POS4	34421	Positive	1	2.9052e-05
Dysosmobacter_welbionis	POS4	34421	Positive	1	2.9052e-05
Mediterraneibacter_faecis	POS4	34421	Positive	1	2.9052e-05
Parvimonas_parva	POS4	34421	Positive	1	2.9052e-05
Otoolea_sp	POS4	34421	Positive	1	2.9052e-05
Bifidobacterium_animalis	POS4	34421	Positive	1	2.9052e-05
Hominifimenecus_microfluidus	POS4	34421	Positive	1	2.9052e-05
Dysosmobacter_avistercoris	POS4	34421	Positive	1	2.9052e-05
Dialister_invisus	POS4	34421	Positive	1	2.9052e-05
Cryptobacteroides_sp	POS4	34421	Positive	1	2.9052e-05
Allisonella_pneumosinta	POS4	34421	Positive	1	2.9052e-05
Parabacteroides_distasonis	POS4	34421	Positive	1	2.9052e-05
Blautia_sp	POS4	34421	Positive	1	2.9052e-05
Anthropogastromicrobium_aceti	POS4	34421	Positive	1	2.9052e-05
Faecalibacterium_prausnitzii	POS5	26498	Positive	7604	0.286965
Veillonella_rogosae	POS5	26498	Positive	5428	0.204846
Bacteroides_fragilis	POS5	26498	Positive	2665	0.100574
Escherichia_coli	POS5	26498	Positive	1715	0.0647219
Clostridioides_difficile	POS5	26498	Positive	1597	0.0602687
Prevotella_corporis	POS5	26498	Positive	1489	0.0561929
Roseburia_hominis	POS5	26498	Positive	1116	0.0421164
Akkermansia_muciniphila	POS5	26498	Positive	322	0.0121519
Fusobacterium_animalis	POS5	26498	Positive	321	0.0121141
Limosilactobacillus_fermentum	POS5	26498	Positive	222	0.00837799
Campylobacter_coli	POS5	26498	Positive	68	0.00256623
Bifidobacterium_adolescentis	POS5	26498	Positive	54	0.00203789
Escherichia_fergusonii	POS5	26498	Positive	45	0.00169824
Parvimonas_parva	POS5	26498	Positive	2	7.54774e-05
Bacteroides_thetaiotaomicron	POS5	26498	Positive	1	3.77387e-05
Campylobacter_ureolyticus	POS5	26498	Positive	1	3.77387e-05
Blautia_sp	POS5	26498	Positive	1	3.77387e-05
Phocaeicola_plebeius	POS5	26498	Positive	1	3.77387e-05
Veillonella_tobetsuensis	POS5	26498	Positive	1	3.77387e-05
Salmonella_enterica	POS5	26498	Positive	1	3.77387e-05
Phocaeicola_massiliensis	POS5	26498	Positive	1	3.77387e-05
Ruminococcus_gnavus	POS5	26498	Positive	1	3.77387e-05
Ruthenibacterium_lactatiformans	POS5	26498	Positive	1	3.77387e-05
Chlamydophila_psittaci	POS5	26498	Positive	1	3.77387e-05
Bariatricus_comes	POS5	26498	Positive	1	3.77387e-05
Hominilimicola_fabiformis	POS5	26498	Positive	1	3.77387e-05
Faecalibacterium_prausnitzii	POS6	37583	Positive	12586	0.334885
Veillonella_rogosae	POS6	37583	Positive	4950	0.131708
Bacteroides_fragilis	POS6	37583	Positive	3265	0.0868744
Roseburia_hominis	POS6	37583	Positive	2659	0.0707501
Clostridioides_difficile	POS6	37583	Positive	2491	0.06628
Escherichia_coli	POS6	37583	Positive	1911	0.0508475
Prevotella_corporis	POS6	37583	Positive	1900	0.0505548
Limosilactobacillus_fermentum	POS6	37583	Positive	726	0.0193172
Akkermansia_muciniphila	POS6	37583	Positive	466	0.0123992
Fusobacterium_animalis	POS6	37583	Positive	462	0.0122928
Bifidobacterium_adolescentis	POS6	37583	Positive	105	0.00279382
Campylobacter_coli	POS6	37583	Positive	83	0.00220845
Escherichia_fergusonii	POS6	37583	Positive	78	0.00207541
Phocaeicola_massiliensis	POS6	37583	Positive	3	7.98233e-05
Faecalibacterium_sp	POS6	37583	Positive	3	7.98233e-05
Faecalibacterium_duncaniae	POS6	37583	Positive	3	7.98233e-05
Acetatifactor_intestinalis	POS6	37583	Positive	2	5.32155e-05
Blautia_sp	POS6	37583	Positive	2	5.32155e-05
Pseudomonas_aeruginosa	POS6	37583	Positive	2	5.32155e-05
Mediterraneibacter_torques	POS6	37583	Positive	1	2.66078e-05
Blautia_stercoris	POS6	37583	Positive	1	2.66078e-05
Faecalibacterium_longum	POS6	37583	Positive	1	2.66078e-05
Parabacteroides_distasonis	POS6	37583	Positive	1	2.66078e-05
Hominisplanchenecus_faecis	POS6	37583	Positive	1	2.66078e-05
Roseburia_intestinalis	POS6	37583	Positive	1	2.66078e-05
Pelomonas_aquatica	POS6	37583	Positive	1	2.66078e-05
Fusicatenibacter_saccharivorans	POS6	37583	Positive	1	2.66078e-05
Phocaeicola_vulgatus	POS6	37583	Positive	1	2.66078e-05
Enterocloster_sp	POS6	37583	Positive	1	2.66078e-05
Pelomonas_saccharophila	POS6	37583	Positive	1	2.66078e-05
Gallintestinimicrobium_propionicum	POS6	37583	Positive	1	2.66078e-05
Paraprevotella_sp	POS6	37583	Positive	1	2.66078e-05
Lachnospira_eligens	POS6	37583	Positive	1	2.66078e-05
Pelomonas_sp	POS6	37583	Positive	1	2.66078e-05
Bifidobacterium_catenulatum	POS6	37583	Positive	1	2.66078e-05
Bacteroides_cellulosilyticus	POS6	37583	Positive	1	2.66078e-05
Anthropogastromicrobium_aceti	POS6	37583	Positive	1	2.66078e-05
Agathobacter_rectalis	POS6	37583	Positive	1	2.66078e-05
Peptoniphilus_raoultii	POS6	37583	Positive	1	2.66078e-05
Eubacterium_ramulus	POS6	37583	Positive	1	2.66078e-05
Prevotella_sp	POS6	37583	Positive	1	2.66078e-05
Gemmiger_formicilis	POS6	37583	Positive	1	2.66078e-05
Agathobacter_faecis	POS6	37583	Positive	1	2.66078e-05
Veillonella_tobetsuensis	POS6	37583	Positive	1	2.66078e-05
Faecalibacterium_prausnitzii	POS7	42062	Positive	9535	0.226689
Veillonella_rogosae	POS7	42062	Positive	9103	0.216419
Bacteroides_fragilis	POS7	42062	Positive	3190	0.0758404
Roseburia_hominis	POS7	42062	Positive	3106	0.0738434
Clostridioides_difficile	POS7	42062	Positive	2482	0.0590081
Prevotella_corporis	POS7	42062	Positive	2127	0.0505682
Escherichia_coli	POS7	42062	Positive	1572	0.0373734
Limosilactobacillus_fermentum	POS7	42062	Positive	603	0.014336
Akkermansia_muciniphila	POS7	42062	Positive	555	0.0131948
Fusobacterium_animalis	POS7	42062	Positive	422	0.0100328
Enterococcus_faecalis	POS7	42062	Positive	334	0.00794066
Bifidobacterium_adolescentis	POS7	42062	Positive	108	0.00256764
Campylobacter_coli	POS7	42062	Positive	57	0.00135514
Escherichia_fergusonii	POS7	42062	Positive	52	0.00123627
Rothia_dentocariosa	POS7	42062	Positive	11	0.000261519
Veillonella_tobetsuensis	POS7	42062	Positive	1	2.37744e-05
Odoribacter_laneus	POS7	42062	Positive	1	2.37744e-05
Stercorousia_sp	POS7	42062	Positive	1	2.37744e-05
Ruminiclostridium_siraeum	POS7	42062	Positive	1	2.37744e-05
Intestinimonas_massiliensis	POS7	42062	Positive	1	2.37744e-05
Faecalibacterium_sp	POS7	42062	Positive	1	2.37744e-05
Veillonella_rogosae	POS8	6275	Positive	1406	0.224064
Faecalibacterium_prausnitzii	POS8	6275	Positive	1307	0.208287
Bacteroides_fragilis	POS8	6275	Positive	504	0.0803187
Roseburia_hominis	POS8	6275	Positive	489	0.0779283
Clostridioides_difficile	POS8	6275	Positive	395	0.0629482
Escherichia_coli	POS8	6275	Positive	317	0.0505179
Prevotella_corporis	POS8	6275	Positive	317	0.0505179
Fusobacterium_animalis	POS8	6275	Positive	87	0.0138645
Limosilactobacillus_fermentum	POS8	6275	Positive	76	0.0121116
Akkermansia_muciniphila	POS8	6275	Positive	48	0.0076494
Enterococcus_faecalis	POS8	6275	Positive	46	0.00733068
Bifidobacterium_adolescentis	POS8	6275	Positive	13	0.00207171
Escherichia_fergusonii	POS8	6275	Positive	9	0.00143426
Campylobacter_coli	POS8	6275	Positive	8	0.0012749
UBA_sp	POS8	6275	Positive	1	0.000159363
Faecalibacterium_prausnitzii	POS9	32837	Positive	8166	0.248683
Veillonella_rogosae	POS9	32837	Positive	6786	0.206657
Roseburia_hominis	POS9	32837	Positive	2866	0.0872796
Clostridioides_difficile	POS9	32837	Positive	2503	0.076225
Bacteroides_fragilis	POS9	32837	Positive	2274	0.0692511
Escherichia_coli	POS9	32837	Positive	1193	0.036331
Prevotella_corporis	POS9	32837	Positive	1122	0.0341688
Limosilactobacillus_fermentum	POS9	32837	Positive	660	0.0200993
Fusobacterium_animalis	POS9	32837	Positive	490	0.0149222
Akkermansia_muciniphila	POS9	32837	Positive	273	0.00831379
Bifidobacterium_adolescentis	POS9	32837	Positive	119	0.00362396
Escherichia_fergusonii	POS9	32837	Positive	92	0.00280172
Campylobacter_coli	POS9	32837	Positive	23	0.000700429
Staphylococcus_epidermidis	POS9	32837	Positive	11	0.000334988
Ferdinandcohnia_sp	POS9	32837	Positive	6	0.000182721
Wujia_chipingensis	POS9	32837	Positive	3	9.13604e-05
Cutibacterium_acnes	POS9	32837	Positive	3	9.13604e-05
Bacteroides_uniformis	POS9	32837	Positive	3	9.13604e-05
Lachnospira_sp	POS9	32837	Positive	2	6.09069e-05
Ferdinandcohnia_sinesaloumensis	POS9	32837	Positive	2	6.09069e-05
Lachnospira_eligens	POS9	32837	Positive	2	6.09069e-05
Faecalimonas_umbilicata	POS9	32837	Positive	2	6.09069e-05
Lawsonibacter_asaccharolyticus	POS9	32837	Positive	2	6.09069e-05
Alitiscatomonas_sp	POS9	32837	Positive	2	6.09069e-05
Polynucleobacter_sp	POS9	32837	Positive	1	3.04535e-05
Faecalibacterium_longum	POS9	32837	Positive	1	3.04535e-05
Massilioclostridium_methylpentosum	POS9	32837	Positive	1	3.04535e-05
Phocaeicola_dorei	POS9	32837	Positive	1	3.04535e-05
Hominilimicola_fabiformis	POS9	32837	Positive	1	3.04535e-05
Flavonifractor_plautii	POS9	32837	Positive	1	3.04535e-05
Alistipes_finegoldii	POS9	32837	Positive	1	3.04535e-05
Dialister_invisus	POS9	32837	Positive	1	3.04535e-05
Bacteroides_xylanisolvens	POS9	32837	Positive	1	3.04535e-05
Agathobacter_rectalis	POS9	32837	Positive	1	3.04535e-05
Phocaeicola_vulgatus	POS9	32837	Positive	1	3.04535e-05
Collinsella_sp	POS9	32837	Positive	1	3.04535e-05
Faecalimonas_phoceensis	POS9	32837	Positive	1	3.04535e-05
Faecalibacillus_intestinalis	POS9	32837	Positive	1	3.04535e-05
Hominenteromicrobium_mulieris	POS9	32837	Positive	1	3.04535e-05
Ruminococcus_gnavus	POS9	32837	Positive	1	3.04535e-05
Allisonella_pneumosinta	POS9	32837	Positive	1	3.04535e-05
Parabacteroides_distasonis	POS9	32837	Positive	1	3.04535e-05
Anthropogastromicrobium_aceti	POS9	32837	Positive	1	3.04535e-05

## Sheet: Supplementary Data 3
ID	Species	Seq
RS_GCF_019552085.1~NZ_CP071097.1	Fusobacterium_animalis	ACGAAGAGTTTGATCCTGGCTCAGGATGAACGCTGACAGAATGCTTAACACATGCAAGTCAACTTGAATTTGGGTTTTTAACTTAGATTTGGGTGGCGGACGGGTGAGTAACGCGTAAAGAACTTGCCTCACAGCTAGGGACAACATTTAGAAATGAATGCTAATACCTGATATTATGGTTATAGGGCATCCTATAATTATGAAAGCTATATGCACTGTGAGAGAGCTTTGCGTCCCATTAGCTAGTTGGAGAGGTAACAGCTCACCAAGGCGATGATGGGTAGCCGGCCTGAGAGGGTGAACGGCCACAAGGGGACTGAGACACGGCCCTTACTCCTACGGGAGGCAGCAGTGGGGAATATTGGACAATGGACCGAGAGTCTGATCCAGCAATTCTGT…
RS_GCF_019552085.1~NZ_CP071097.1-#2	Fusobacterium_animalis	CGAAGAGTTTGATCCTGGCTCAGGATGAACGCTGACAGAATGCTTAACACATGCAAGTCAACTTGAATTTGGGTTTTTAACTTAGATTTGGGTGGCGGACGGGTGAGTAACGCGTAAAGAACTTGCCTCACAGCTAGGGACAACATTTAGAAATGAATGCTAATACCTGATATTATGATTTTAAGGCATCTTAGAATTATGAAAGCTATAAGCACTGTGAGAGAGCTTTGCGTCCCATTAGCTAGTTGGAGAGGTAACAGCTCACCAAGGCGATGATGGGTAGCCGGCCTGAGAGGGTGAACGGCCACAAGGGGACTGAGACACGGCCCTTACTCCTACGGGAGGCAGCAGTGGGGAATATTGGACAATGGACCGAGAGTCTGATCCAGCAATTCTGTG…
RS_GCF_019552085.1~NZ_CP071097.1-#3	Fusobacterium_animalis	ACGAAGAGTTTGATCCTGGCTCAGGATGAACGCTGACAGAATGCCTAACACATGCAAGTCAACTTGAATTTGGGTTTTTAACTTAGATTTGGGTGGCGGACGGGTGAGTAACGCGTAAAGAACTTGCCTCACAGCTAGGGACAACATTTAGAAATGAATGCTAATACCTGATATTATGGTTATAGGGCATCCTATAATTATGAAAGCTATAAGCACTGTGAGAGAGCTTTGCGTCCCATTAGCTAGTTGGAGAGGTAACAGCTCACCAAGGCGATGATGGGTAGCCGGCCTGAGAGGGTGAACGGCCACAAGGGGACTGAGACACGGCCCTTACTCCTACGGGAGGCAGCAGTGGGGAATATTGGACAATGGACCGAGAGTCTGATCCAGCAATTCTGT…
RS_GCF_000218645.2~NZ_CM002368.1	Fusobacterium_animalis	ACGAAGAGTTTGATCCTGGCTCAGGATGAACGCTGACAGAATGCTTAACACATGCAAGTCAACTCGAATTTGGGTTTTTAACTTAGATTTGGGTGGCGGACGGGTGAGTAACGCGTAAAGAACTTGCCTCACAGCTAGGGACAACATTTAGAAATGAATGCTAATACCTGATATTATGATTTTAAGGCATCTTAGAATTATGAAAGCTATATGCACTGTGAGAGAGCTTTGCGTCCCATTAGCTAGTTGGAGAGGTAACAGCTCACCAAGGCGATGATGGGTAGCCGGCCTGAGAGGGTGAACGGCCACAAGGGGACTGAGACACGGCCCTTACTCCTACGGGAGGCAGCAGTGGGGAATATTGGACAATGGACCGAGAGTCTGATCCAGCAATTCTGT…
RS_GCF_000218645.2~NZ_CM002368.1-#6	Fusobacterium_animalis	GAATGCTTAACACATGCAAGTCAACTTGAATTTGGGTTTTTAACTTAGATTTGGGTGGCGGACGGGTGAGTAACGCGTAAAGAACTTGCCTCACAGCTAGGGACAACATTTAGAAATGAATGCTAATACCTGATATTATGATTTTAAGGCATCTTAGAATTATGAAAGCTATAAGCACTGTGAGAGAGCTTTGCGTCCCATTAGCTAGTTGGAGAGGTAACAGCTCACCAAGGCGATGATGGGTAGCCGGCCTGAGAGGGTGAACGGCCACAAGGGGACTGAGACACGGCCCTTACTCCTACGGGAGGCAGCAGTGGGGAATATTGGACAATGGACCGAGAGTCTGATCCAGCAATTCTGTGTGCACGATGAAGTTTTTCGGAATGTAAAGTGCTTTCA…
RS_GCF_028657925.1~NZ_CP117797.1-#2	Fusobacterium_animalis	ACGAAGAGTTTGATCCTGGCTCAGGATGAACGCTGACAGAATGCTTAACACATGCAAGTCAACTTGAATTTGGGTTTTTAACTTAGATTTGGGTGGCGGACGGGTGAGTAACGCGTAAAGAACTTGCCTCACAGCTAGGGACAACATTTAGAAATGAATGCTAATACCTGATATTATGATTTTAAGGCATCTTAGAATTATGAAAGCTATATGCACTGTGAGAGAGCTTTGCGTCCCATTAGCTAGTTGGAGAGGTAACAGCTCACCAAGGCGATGATGGGTAGCCGGCCTGAGAGGGTGAACGGCCACAAGGGGACTGAGACACGGCCCTTACTCCTACGGGAGGCAGCAGTGGGGAATATTGGACAATGGACCGAGAGTCTGATCCAGCAATTCTGT…
RS_GCF_028657925.1~NZ_CP117797.1-#3	Fusobacterium_animalis	ACGAAGAGTTTGATCCTGGCTCAGGATGAACGCTGACAGAATGCTTAACACATGCAAGTCAACTTGAATTTGGGTTTTTAACTTAGATTTGGGTGGCGGACGGGTGAGTAACGCGTAAAGAACTTGCCTCACAGCTAGGGACAACATTTAGAAATGAATGCTAATACCTGATATTATGATTTTAAGGCATCTTAGAATTATGAAAGCTATAAGCACTGTGAGAGAGCTTTGCGTCCCATTAGCTAGTTGGAGAGGTAACAGCTCACCAAGGCGATGATGGGTAGCCGGCCTGAGAGGGTGAACGGCCACAAGGGGACTGAGACACGGCCCTTACTCCTACGGGAGGCAGCAGTGGGGAATATTGGACAATGGACCGAGAGTCTGATCCAGCAATTCTGT…
RS_GCF_028657925.1~NZ_CP117797.1-#4	Fusobacterium_animalis	ACGAAGAGTTTGATCCTGGCTCAGGATGAACGCTGACAGAATGCTTAACACATGCAAGTCAACTTGAATTTGGGTTTTTAACTTAGATTTGGGTGGCGGACGGGTGAGTAACGCGTAAAGAACTTGCCTCACAGTTAGGGACAACATTTAGAAATGAATGCTAATACCTGATATTATGATTTTAAGGCATCTTAGAATTATGAAAGCTATAAGTACTGTGAGAGAGCTTTGCGTCCCATTAGCTAGTTGGAGAGGTAACAGCTCACCAAGGCGATGATGGGTAGCCGGCCTGAGAGGGTGAACGGCCACAAGGGGACTGAGACACGGCCCTTACTCCTACGGGAGGCAGCAGTGGGGAATATTGGACAATGGACCGAGAGTCTGATCCAGCAATTCTGT…
RS_GCF_028657925.1~NZ_CP117797.1-#5	Fusobacterium_animalis	ACGAAGAGTTTGATCCTGGCTCAGGATGAACGCTGACAGAATGCTTAACACATGCAAGTCAACTTGAATTTGGGTTTTTAACTTAGATTTGGGTGGCGGACGGGTGAGTAACGCGTAAAGAACTTGCCTCACAGCTAGGGACAACATTTAGAAATGAATGCTAATACCTGATATTATGATTTTAAGGCATCTTAGAATTATGAAAGCTATAAGCACTGTGAGAGAGCTTTGCGTCCCATTAGCTAGTTGGAGAGGTAACAGCTCACCAAGGCGATGATGGGTAGCCGGCCTGAGAGGGTGAACGGCCACAAGGGGACTGAGACACGGCCCTTACTCCTACGGGAGGCAGCAGTGGGGAATATTGGACAATGGACCGAGAGTCTGATCCAGCAATTCTGT…
RS_GCF_028743415.1~NZ_CP117964.1	Fusobacterium_animalis	ACGAAGAGTTTGATCCTGGCTCAGGATGAACGCTGACAGAATGCTTAACACATGCAAGTCAACTTGAATTTGGGTTTTTAACTTAGATTTGGGTGGCGGACGGGTGAGTAACGCGTAAAGAACTTGCCTCACAGCTAGGGACAACATTTAGAAATGAATGCTAATACCTGATATTATGATTTTAAGGCATCTTAGAATTATGAAAGTTATAAGCACTGTGAGAGAGCTTTGCGTCCCATTAGCTAGTTGGAGAGGTAACAGCTCACCAAGGCGATGATGGGTAGCCGGCCTGAGAGGGTGAACGGCCACAAGGGGACTGAGACACGGCCCTTACTCCTACGGGAGGCAGCAGTGGGGAATATTGGACAATGGACCGAGAGTTTGATCCAGCAATTCTGT…
RS_GCF_028743415.1~NZ_CP117964.1-#2	Fusobacterium_animalis	ACGAAGAGTTTGATCCTGGCTCAGGATGAACGCTGACAGAATGCTTAACACATGCAAGTCAACTTGAATTTGGGTTTTTAACTTAGATTTGGGTGGCGGACGGGTGAGTAACGCGTAAAGAACTTGCCTCACAGCTAGGGACAACATTTAGAAATGAATGCTAATACCTGATATTATGATAATAGGGCATCCTATAATTATGAAAGCTATATGCACTGTGAGAGAGCTTTGCGTCCCATTAGCTAGTTGGAGAGGTAACAGCTCACCAAGGCGATGATGGGTAGCCGGCCTGAGAGGGTGAACGGCCACAAGGGGACTGAGACACGGCCCTTACTCCTACGGGAGGCAGCAGTGGGGAATATTGGACAATGGACCGAGAGTCTGATCCAGCAATTCTGT…
RS_GCF_028743415.1~NZ_CP117964.1-#3	Fusobacterium_animalis	ACGAAGAGTTTGATCCTGGCTCAGGATGAACGCTGACAGAATGCTTAACACATGCAAGTCAACTTGAATTTGGGTTTTTAACTTAGATTTGGGTGGCGGACGGGTGAGTAACGCGTAAAGAACTTGCCTCACAGCTAGGGACAACATTTAGAAATGAATGCTAATACCTGATATTATGATTTTAAGGCATCTTAGAATTATGAAAGCTATAAGCACTGTGAGAGAGCTTTGCGTCCCATTAGCTAGTTGGAGAGGTAACAGCTCACCAAGGCGATGATGGGTAGCCGGTCTGAGAGGATGAACGGCCACAAGGGGACTGAGACACGGCCCTTACTCCTACGGGAGGCAGCAGTGGGGAATATTGGACAATGGACCGAGAGTCTGATCCAGCAATTCTGT…
RS_GCF_028743415.1~NZ_CP117964.1-#4	Fusobacterium_animalis	ACGAAGAGTTTGATCCTGGCTCAGGATGAACGCTGACAGAATGCTTAACACATGCAAGTCAACTTGAATTTGGGTTTATAACTTAAGTTTGGGTGGCGGACGGGTGAGTAACGCGTAAAGAACTTGCCTCACAGCTAGGGACAACATTTAGAAATGAATGCTAATACCTGATATTATGGTTATAGGGCATCCTATAATTATGAAAGCTAAATGCACTGTGAGAGAGCTTTGCGTCCCATTAGCTAGTTGGAGAGGTAACAGCTCACCAAGGCGATGATGGGTAGCCGGCCTGAGAGGGTGAACGGCCACAAGGGGACTGAGACACGGCCCTTACTCCTACGGGAGGCAGCAGTGGGGAATATTGGACAATGGACCGAGAGTCTGATCCAGCAATTCTGT…
RS_GCF_028743415.1~NZ_CP117964.1-#5	Fusobacterium_animalis	ACGAAGAGTTTGATCCTGGCTCAGGATGAACGCTGACAGAATGCTTAACACATGCAAGTCAACTTGAATTTGGGTTTTTAACTTAGATTTGGGTGGCGGACGGGTGAGTAACGCGTAAAGAACTTGCCTCACAGCTAGGGACAACATTTAGAAATGAATGCTAATACCTGATATTATGATTTTAAGGCATCTTAGAATTATGAAAGCTATAAGCACTGTGAGAGAGCTTTGCGTCCCATTAGCTAGTTGGAGAGGTAACAGCTCACCAAGGCGATGATGGGTAGCCGGCCTGAGAGGGTGAACGGCCACAAGGGGACTGAGACACGGCCCTTACTCCTACGGGAGGCAGCAGTGGGGAATATTGGACAATGGACCGAGAGTCTGATCCAGCAATTCTGT…
RS_GCF_002573475.1~NZ_NJGJ01000001.1	Fusobacterium_animalis	ACGAAGAGTTTGATCCTGGCTCAGGATGAACGCTGACAGAATGCTTAACACATGCAAGTCAACTTGAATTTGGGTTTTTAACTTAGATTTGGGTGGCGGACGGGTGAGTAACGCGTAAAGAACTTGCCTCACAGCTAGGGACAACATTTAGAAATGAATGCTAATACCTGATATTATGATTTTAAGGCATCTTAGAATTATGAAAGCTATAAGCACTGTGAGAGAGCTTTGCGTCCCATTAGCTAGTTGGAGAGGTAACAGCTCACCAAGGCGATGATGGGTAGCCGGCCTGAGAGGGTGAACGGCCACAAGGGGACTGAGACACGGCCCTTACTCCTACGGGAGGCAGCAGTGGGGAATATTGGACAATGGACCGAGAGTCTGATCCAGCAATTCTGT…
RS_GCF_002573475.1~NZ_NJGJ01000001.1-#2	Fusobacterium_animalis	ACGAAGAGTTTGATCCTGGCTCAGGATGAACGCTGACAGAATGCTTAACACATGCAAGTCAACTTGAATTTGGGTTTTTAACTTAGATTTGGGTGGCGGACGGGTGAGTAACGCGTAAAGAACTTGCCTCACAGCTAGGGACAACATTTAGAAATGAATGCTAATACCTGATATTATGATTTTAAGGCATCTTAGAATTATGAAAGCTATAAGCACTGTGAGAGAGCTTTGCGTCCCATTAGCTAGTTGGAGAGGTAACAGCTCACCAAGGCGATGATGGGTAGCCGGCCTGAGAGGGTGAACGGCCACAAGGGGACTGAGACACGGCCCTTACTCCTACGGTAGGCAGCAGTGGGGAATATTGGACAATGGACCGAGAGTCTGATCCAGCAATTCTGT…
RS_GCF_002573475.1~NZ_NJGJ01000001.1-#5	Fusobacterium_animalis	ACGAAGAGTTTGATCCTGGCTCAGGATGAACGCTGACAGAATGCTTAACACATGCAAGTCAACTTGAATTTGGGTTTTTAACTTAGATTTGGGTGGCGGACGGGTGAGTAACGCGTAAAGAACTTGCCTCACAGTTAGGGACAACATTTAGAAATGAATGCTAATACCTGATATTATGATTTTAAGACATCTTAGAATTATGAAAGCTATAAGCACTGTGAGAGAGCTTTGCGTCCCATTAGCTAGTTGGAGAGGTAACAGCTCACCAAGGCGATGATGGGTAGCCGGCCTGAGAGGGTGAACGGCCACAAGGGGACTGAGACACGGCCCTTACTCCTACGGGAGGCAGCAGTGGGGAATATTGGACAATGGACCGAGAGTCTGATCCAGCAATTCTGT…
RS_GCF_000400875.1~NC_021281.1	Fusobacterium_animalis	ACGAAGAGTTTGATCCTGGCTCAGGATGAACGCTGACAGAATGCTTAACACATGCAAGTCAACTTGAATTTGGGTTTTTAACTTAGATTTGGGTGGCGGACGGGTGAGTAACGCGTAAAGAACTTGCCTCACAGCTAGGGACAACATTTAGAAATGAATGCTAATACCTGATATTATGATTTTAAGGCATCTTAGAATTATGAAAGCTATAAGCACTGTGAGAGAGCTTTGCGTCCCATTAGCTAGTTGGAGAGGTAACAGCTCACCAAGGCGATGATGGGTAGCCGGCCTGAGAGGGTGAACGGCCACAAGGGGACTGAGACACGGCCCTTACTCCTACGGGAGGCAGCAGTGGGGAATATTGGACAATGGACCGAGAGTCTGATCCAGCAATTCTGT…
RS_GCF_000400875.1~NC_021281.1-#2	Fusobacterium_animalis	ACGAAGAGTTTGATCCTGGCTCAGGATGAACGCTGACAGAATGCTTAACACATGCAAGTCAACTTGAATTTGGGTTTTTAACTTAGATTTGGGTGGCGGACGGGTGAGTAACGCGTAAAGAACTTGCCTCACAGCTAGGGACAACATTTAGAAATGAATGCTAATACCTGATATTATGATTTTAAGGCATCTTAGAATTTATGAAAGCTATAAGCACTGTGAGAGAGCTTTGCGTCCCATTAGCTAGTTGGAGAGGTAACAGCTCACCAAGGCGATGATGGGTAGCCGGCCTGAGAGGGTGAACGGCCACAAGGGGACTGAGACACGGCCCTTACTCCTACGGGAGGCAGCAGTGGGGAATATTGGACAATGGACCGAGAGTCTGATCCAGCAATTCTG…
RS_GCF_000524215.1~NZ_JANB01000140.1	Fusobacterium_animalis	ACGAAGAGTTTGATCCTGGCTCAGGATGAACGCTGACAGAATGCTTAACACATGCAAGTCAACTTGAATTTGGGTTTTTAACTTAGATTTGGGTGGCGGACGGGTGAGTAACGCGTAAAGAACTTGCCTCACAGCTAGGGACAACATTTAGAAATGAATGCTAATACCTGATATTATGATTTTAAGGCATCTTAGAATTATGAAAGCTATATGCACTGTGAGAGAGCTTTGCGTCCCATTAGCTAGTTGGAGAGGTAACAGCTCACCAAGGCGATGATGGGTAGCCGGCCTGAGAGGGTGAACGGCCACAAGGGGACTGAGACACGGCCCTTACTCCTACGGGAGGCAGCAGTGGGGAATATTGGACAATGGACCGAGAGTCTGATCCAGCAATTCTGT…
RS_GCF_001296085.1~NZ_CP012713.1	Fusobacterium_animalis	ACGAAGAGTTTGATCCTGGCTCAGGATGAACGCTGACAGAATGCTTAACACATGCAAGTCAACTTGAATTTGGGTTTTTAACTTAGATTTGGGTGGCGGACGGGTGAGTAACGCGTAAAGAACTTGCCTCACAGCTAGGGACAACATTTAGAAATGAATGCTAATACCTGATATTATGATTTTAAGGCATCTTAGAATTATGAAAGCTATAAGCACTGTGAGAGAGCTTTGCGTCCCATTAGCTAGTTGGAGAGGTAACAGCTCACCAAGGCGATGATGGGTAGCCGGCCTGAGAGGGTGAACGGCCACAAGGGGACTGAGACACGGCCCTTACTCCTACGGGAGGCAGCAGTGGGGAATATTGGACAATGGACCGAGAGTCTGATCCAGCAATTCTGT…
RS_GCF_001296085.1~NZ_CP012713.1-#2	Fusobacterium_animalis	ACGAAGAGTTTGATCCTGGCTCAGGATGAACGCTGACAGAATGCTTAACACATGCAAGTCAACTTGAATTTGGGTTTTAACTTAGATTTGGGTGGCGGACGGGTGAGTAACGCGTAAAGAACTTGCCTCACAGCTAGGGACAACATTTAGAAATGAATGCTAATACCTGATATTATGATTTTAAGGCATCTTAGAATTATGAAAGCTATAAGCACTGTGAGAGAGCTTTGCGTCCCATTAGCTAGTTGGAGAGGTAACAGCTCACCAAGGCGATGATGGGTAGCCGGCCTGAGAGGGTGAACGGCCACAAGGGGACTGAGACACGGCCCTTACTCCTACGGGAGGCAGCAGTGGGGAATATTGGACAATGGACCGAGAGTCTGATCCAGCAATTCTGTG…
RS_GCF_001296085.1~NZ_CP012713.1-#3	Fusobacterium_animalis	ACGAAGAGTTTGATCCTGGCTCAGGATGAACGCTGACAGAATGCTTAACACATGCAAGTCAACTTGAATTTGGGTTTTTAACTTAGATTTGGAGAGGTAACAGCTCACCAAGGCGATGATGGGTAGCCGGCCTGAGAGGGTGAACGGCCACAAGGGGACTGAGACACGGCCCTTACTCTTACGGGAGGCAGCAGTGGGGAATATTGGACAATGGACCGAGAGTCTGATCCAGCAATTCTGTGTGCACGATGAAGTTTTTCGGAATGTAAAGTGCTTTCAGTTGGGAAGAAATAAATGACGGTACCAACAGAAGAAGTGACGGCTAAATACGTGCCAGCAGCCGCGGTAATACGTATGTCACGAGCGTTATCCGGATTTATTGGGCGTAAAGCGCGTCTA…
RS_GCF_000273605.1~NZ_AKCE01000001.1-#4	Fusobacterium_animalis	ACGAAGAGTTTGATCCTGGCTCAGGATGAACGCTGACAGAATGCTTAACACATGCAAGTCAACTTGAATTTGAGTTTTTAACTTAGATTTGGGTGGCGGACGGGTGAGTAACGCGTAAAGAACTTGCCTCACAGCTAGGGACAACATTTAGAAATGAATGCTAATACCTGATATTATGATTTTAAGGCATCTTAGAATTATGAAAGCTATAAGCACTGTGAGAGAGCTTTGCGTCCCATTAGCTAGTTGGAGAGGTAACAGCTCACCAAGGCGATGATGGGTAGCCGGCCTGAGAGGGTGAACGGCCACAAGGGGACTGAGACACGGCCCTTACTCCTACGGGAGGCAGCAGTGGGGAATATTGGACAATGGACCGAGAGTCTGATCCAGCAATTCTGT…
RS_GCF_000273605.1~NZ_AKCE01000001.1-#5	Fusobacterium_animalis	ACGAAGAGTTTGATCCTGGCTCAGGATGAACGCTGACAGAATGCTTAACACATGCAAGTCAACTTGAATTTGGGTTTTTAACTTAGATTTGGGTGGCGGACGGGTGAGTAACGCGTAAAGAACTTGCCTCACAGCTAGGGACAACATTTAGAAATGAATGCTAATACCTGATATTATGATTTTAAGGCATCTTAGAATTATGAAAGCTATAAGCACTGTGAGAGAGCTTTGCGTCCCATTAGCTAGTTGGAGAGGTAACAGCTCACCAAGGCGATGATGGGTAGCCGGCCTGAGAGGGTGAACGGCCACAAGGGGACTGAGACACGGCCCTTACTCCTACGGGAGGCAGCAGTGGGGAATATTGGACAATGGACCAAGAGTCTGATCCAGCAATTCTGT…
GB_GCA_002211645.1~CP022124.1-#2	Fusobacterium_animalis	ACGAAGAGTTTGATCCTGGCTCAGGATGAACGCTGACAGAATGCTTAACACATGCAAGTCAACTTGAATTTGGGTTTTTAACTTAGATTTGGGTGGCGGACGGGTGAGTAACGCGTAAAGAACTTGCCTCACAGCTAGGGACAACATTTAGAAATGAATGCTAATACCTGATATTATGGTTATAGGGCATCCTATAATTATGAAAGCTATAAGCACTGTGAGAGAGCTTTGCGTCCCATTAGCTAGTTGGAGAGGTAACAGCTCACCAAGGCGATGATGGGTAGCCGGCCTGAGAGGGTGAACGGCCACAAGGGGACTGAGACACGGCCCTTACTCCTACGGGAGGCAGCAGTGGGGAATATTGGACAATGGACCGAGAGTCTGATCCAGCAATTCTGT…
GB_GCA_002211645.1~CP022124.1-#5	Fusobacterium_animalis	ACGAAGAGTTTGATCCTGGCTCAGGATGAACGCTGACAGAATGCTTAACACATGCAAGTCAACTTGAATTTGGGTTTTTAACTTAGATTTGGGTGGCGGACGGGTGAGCAACGCGTAAAGAACTTGCCTCACAGCTAGGGACAACATTTAGAAATGAATGCTAATACCTGATATTATGATTTTAAGGCATCTTAGAATTATGAAAGCTATAAGCACTGTGAGAGAGCTTTGCGTCCCATTAGCTAGTTGGAGAGGTAACAGCTCACCAAGGCAATGATGGGTAGCCGGCCTGAGAGGGTGAACGGCCACAAGGGGACTGAGACACGGCCCTTACTCCTACGGGAGGCAGCAGTGGGGAATATTGGACAATGGACCGAGAGTCTGATCCAGCAATTCTGT…
RS_GCF_001296145.1~NZ_CP012715.1	Fusobacterium_animalis	ACGAAGAGTTTGATCCTGGCTCAGGATGAACGCTGACAGAATGCTTAACACATGCAAGTCAACTTGAATTTGGGTTTTTAACTTAGATTTGGGTGGCGGACGGGTGAGTAACGCGTAAAGAACTTGCCTCACAGCTAGGGACAACATTTAGAAATGAATGCTAATACCTGATATTATGTTTTTATGGCATCTTATAATTATGAAAGCTATATGCACTGTGAGAGAGCTTTGCGTCCCATTAGCTAGTTGGAGAGGTAACAGCTCACCAAGGCGATGATGGGTAGCCGGCCTGAGAGGGTGAACGGCCACAAGGGGACTGAGACACGGCCCTTACTCCTACGGGAGGCAGCAGTGGGGAATATTGGACAATGGACCGAGAGTCTGATCCAGCAATTCTGT…
RS_GCF_001296145.1~NZ_CP012715.1-#2	Fusobacterium_animalis	ACGAAGAGTTTGATCCTGGCTCAGGATGAACGCTGACAGAATGCTTAACACATGCAAGTCAACTTGAATTTGGGTTTTTAACTTAGATTTGGGTGGCGGACGGGTGAGTAACGCGTAAAGAACTTGCCTCACAGCTAGGGACAACATTTAGAAATGAATGCTAATACCTGATATTATGATTTTAAGGCATCTTAGAATTATGAAAGCTATAAGCACTGTGAGAGAGCTTTGCGTCCCATTAGCTAGTTGGAGAGGTAACAGCTCACCAAGGCGATGATGGGTAGCCGGCCTGAGAGGGTGAACGGCCACAAGGGGACTGAGACACGGCCCTTACTCCTACGGGAGGCAGCAGTGGGGAATATTGGACAATGGACCGAGAGTCTGATCCAGCAATTCTGT…
RS_GCF_001296145.1~NZ_CP012715.1-#3	Fusobacterium_animalis	ACGAAGAGTTTGATCCTGGCTCAGGATGAACGCTGACAGAATGCTTAACACATGCAAGTCAACTTGAATTTGGGTTTTTAACTTAGATTTGGGTGGCGGACGGGTGAGTAACGCGTAAAGAACTTGCCTCACAGCTAGGGACAACATTTAGAAATGAATGCTAATACCTGATATTATGGTTATAGGGCATCCTATAATTATGAAAGCTATATGCACTGTGAGAGAGCTTTGCGTCCCATTAGCTAGTTGGAGAGGTAACAGCTCACCAAGGCGATGATGGGTAGCCGGCCTGAGAGGGTGAACGGCCACAAGGGGACTGAGACACGGCCCTTACTCCTACGGGAGGCAGCAGTGGGGAATATTGGACAATGGACCGAGAGTCTGATCCAGCAATTCTGT…
RS_GCF_001296145.1~NZ_CP012715.1-#4	Fusobacterium_animalis	ACGAAGAGTTTGATCCTGGCTCAGGATGAACGCTGACAGAATGCTTAACACATGCAAGTCAACTTGAATTTGGGTTTTTAACTTAGATTTGGGTGGCGGACGGGTGAGTAACGCGTAAAGAACTTGCCTCACAGCTAGGGACAACATTTAGAAATGAATGCTAATACCTGATATTATGATTTTAAGGCATCTTAGAATTATGAAAGCTATAAGCACTGTGAGAGAGCTTTGCGTCCCATTAGCTAGTTGGAGAGGTAACAGCTCACCAAGGCGATGATGGGTAGCCGGCCTGAGAGGGTGAACGGCCACAAGGGGACTGAGACACGGCCCTTACTCCTACGGGAGGCAGCAGTGGGGAATATTGGACAATGGACCGAGAGTCTGATCCAGCAATTCTGT…
RS_GCF_019552125.1~NZ_CP071099.1-#3	Fusobacterium_animalis	ACGAAGAGTTTGATCCTGGCTCAGGATGAACGCTGACAGAATGCTTAACACATGCAAGTCAACTTGAATTTGGGTTTTTAACTTAGATTTGGGTGGCGGACGGGTGAGTAACGCGTAAAGAACTTGCCTCACAGCTAGGGACAACATTTAGAAATGAATGCTAATACCTGATATTATGATTTTAAGGCATCTTAGAATTATGAAAGCTATAAGCACTGTGAGAGAGCTTTGCGTCCCATTAGCTAGTTGGAGAGGTAACAGCTCACCAAGGCGATGATGGGTAGCCGGCCTGAGAGGGTGAACGGCCACAAGGGGACTGAGACACGGCCCTTACTCCTACGGGAGGCAGCAGTGGGGAATATTGGACAATGGACCGAGAGTCTGATCCAGCAATTCTGT…
RS_GCF_019552125.1~NZ_CP071099.1-#4	Fusobacterium_animalis	ACGAAGAGTTTGATCCTGGCTCAGGATGAACGCTGACAGAATGCTTAACACATGCAAGTCAACTTGAATTTGGGTTTTTAACTTAGATTTGGGTGGCGGACGGGTGAGTAACGCGTAAAGAACTTGCCTCACAGCTAGGGACAACATTTAGAAATGAATGCTAATACCTGATATTATGATTTTAAGGCATCTTAGAATTATGAAAGCTATATGCACTGTGAGAGAGCTTTGCGTCCCATTAGCTAGTTGGAGAGGTAACAGCTCACCAAGGCGATGATGGGTAGCCGGCCTGAGAGGGTGAACGGCCACAAGGGGACTGAGACACGGCCCTTACTCCTACGGGAGGCAGCAGTGGGGAATATTGGACAATGGACCGGGAGTCTGATCCAGCAATTCTGT…
RS_GCF_019552125.1~NZ_CP071099.1-#5	Fusobacterium_animalis	ACGAAGAGTTTGATCCTGGCTCAGGATGAACGCTGACAGAATGCTTAACACATGCAAGTCAACTTGAATTTGGGTTTTTAACTTAGATTTGGGTGGCGGACGGGTGAGTAACGCGTAAAGAACTTACCTCACAGCTAGGGACAACATTTAGAAATGAATGCTAATACCTGATATTATGATTTTAAGGCATCTTAGAATTATGAAAGCTATAAGCACTGTGAGAGAGCTTTGCGTCCCATTAGCTAGTTGGAGAGGTAACAGCTCACCAAGGCGATGATGGGTAGCCGGCCTGAGAGGGTGAACGGCCACAAGGGGACTGAGACACGGCCCTTACTCCTACGGGAGGCAGCAGTGGGGAATATTGGACAATGGACCGAGAGTCTGATCCAGCAATTCTGT…
RS_GCF_002591505.1~NZ_NIRK01000001.1-#5	Fusobacterium_polymorphum	ACGAAGAGTTTGATCCTGGCTCAGGATGAACGCTGACAGAATGCTTAACACATGCAAGTCTACTTGAATTTGGGTTTTTTAACTTCGATTTGGGTGGCGGACGGGTGAGTAACGCGTAAAGAACTTGCCTCACAGCTAGGGACAACATTTGGAAACGAATGCTAATACCTGATATTATGATTTTAGGGCATCCTAGAATTATGAAAGCTATATGCACTGTGAGAGAGCTTTGCGTCCCATTAGCTAGTTGGAGAGGTAACGGCTCACCAAGGCGATGATGGGTAGCCGGCCTGAGAGGGTGATCGGCCACAAGGGGACTGAGACACGGCCCTTACTCCTACGGGAGGCAGCAGTGGGGAATATTGGACAATGGACCAAGAGTCTGATCCAGCAATTCTG…
RS_GCF_000524395.1~NZ_JAQC01000060.1	Fusobacterium_polymorphum	ACGAAGAGTTTGATCCTGGCTCAGGATGAACGCTGACAGAATGCTTAACACATGCAAGTCTACTTGAATTTGGGTTTTTTAACTTCGATTTGGGTGGCGGACGGGTGAGTAACGCGTAAAGAACTTGCCTCACAGATAGGGACAACATTTGGAAACGAATGCTAATACCTGATATTATGATTTTAGGGCATCCTAGGATTATGAAAGCTATATGCACTGTGAGAGAGCTTTGCGTCCCATTAGCTAGTTGGAGAGGTAACGGCTCACCAAGGCGATGATGGGTAGCCGGCCTGAGAGGGTGATCGGCCACAAGGGGACTGAGACACGGCCCTTACTCCTACGGGAGGCAGCAGTGGGGAATATTGGACAATGGACCAAGAGTCTGATCCAGCAATTCTG…
RS_GCF_001457555.1~NZ_LN831027.1-#2	Fusobacterium_polymorphum	ACGAAGAGTTTGATCCTGGCTCAGGATGAACGCTGACAGAATGCTTAACACATGCAAGTCAACTTGAACTTCGGTTTGGGTGGCGGACGGGTGAGTAACGCGTAAAGAACTTACCTCACAGATAGGGACAACATTTGGAAACGAATGCTAATACCTAATATTATGATTTTAGGGCATCCTAGGATTATGAAAGCTATATACGCTGTGAGAGAGCTTTGCGTCCCATTAGCTAGTTGGAGAGGTAACGGCTCACCAAGGCGATGATGGGTAGCCGGCCTGAGAGGGTGATCGGCCACAAGGGGACTGAGACACGGCCCTTACTCCTACGGGAGGCAGCAGTGGGGAATATTGGACAATGGACCAAGAGTCTGATCCAGCAATTCTGTGTGCACGATGAAG…
RS_GCF_001457555.1~NZ_LN831027.1-#4	Fusobacterium_polymorphum	ACGAAGAGTTTGATCCTGGCTCAGGATGAACGCTGACAGAATGCTTAACACATGCAAGTCAACTTGAACTTCGGTTTGGGTGGCGGACGGGTGAGTAACGCGTAAAGAACTTGCCTCACAGCTAGGGACAACATTTGGAAACGAATGCTAATACCTGATATTATGATTTTAGGGCATCCTAGGATTATGAAAGCTATATGCGCTGTGAGAGAGCTTTGCGTCCCATTAGCTAGTTGGAGAGGTAACGGCTCACCAAGGCGATGATGGGTAGCCGGCCTGAGAGGGTGATCGGCCACAAGGGGACTGAGACACGGCCCTTACTCCTACGGGAGGCAGCAGTGGGGAATATTGGACAATGGACCAAGAGTCTGATCCAGCAATTCTGTGTGCACGATGAAG…
RS_GCF_002591585.1~NZ_NIRP01000001.1	Fusobacterium_polymorphum	ACGAAGAGTTTGATCCTGGCTCAGGATGAACGCTGACAGAATGCTTAACACATGCAAGTCAACTTGAACTTCGGTTTGGGTGGCGGACGGGTGAGTAACGCGTAAAGAACTTGCCTCACAGATAGGGACAACATTTGGAAACGAATGCTAATACCTGATATTATGATTTTAGGACATCCTAAGATTATGAAAGCTATATGCGCTGTGAGAGAGCTTTGCGTCCCATTAGCTAGTTGGAGAGGTAACGGCTCACCAAGGCGATGATGGGTAGCCGGCCTGAGAGGGTGATCGGCCACAAGGGGACTGAGACACGGCCCTTACTCCTACGGGAGGCAGCAGTGGGGAATATTGGACAATGGACCAAGAGTCTGATCCAGCAATTCTGTGTGCACGATGAAG…
RS_GCF_003226385.1~NZ_QKOC01000044.1	Fusobacterium_polymorphum	ACGAAGAGTTTGATCCTGGCTCAGGATGAACGCTGACAGAATGCTTAACACATGCAAGTCAACTTGAACTTCGGTTTGGGTGGCGGACGGGTGAGTAACGCGTAAAGAACTTGCCTCACAGATAGGGACAACATTTGGAAACGAATGCTAATACCTGATATTATGATTTTAGGGCATCCTAGGATTATGAAAGCTATATGCGCTGTGAGAGAGCTTTGCGTCCCATTAGCTAGTTGGAGAGGTAACGGCTCACCAAGGCGATGATGGGTAGCCGGCCTGAGAGGGTGATCGGCCACAAGGGGACTGAGACACGGCCCTTACTCCTACGGGAGGCAGCAGTGGGGAATATTGGACAATGGACCAAGAGTCTGATCCAGCAATTCTGTGTGCACGATGAAG…
RS_GCF_002591555.1~NZ_NIRJ01000001.1	Fusobacterium_polymorphum	ACGAAGAGTTTGATCCTGGCTCAGGATGAACGCTGACAGAATGCTTAACACATGCAAGTCAACTTGAACTTCGGTTTGGGTGGCGGACGGGTGAGTAACGCGTAAAGAACTTGCCTCACAGATAGGGACAACATTTGGAAACGAATGCTAATACCTGATATTATGATTTTAGGGCATCCTAGAATTATGAAAGCTATATGCACTGTGAGAGAGCTTTGCGTCCCATTAGCTAGTTGGAGAGGTAACGGCTCACCAAGGCGATGATGGGTAGCCGGCCTGAGAGGGTGATCGGCCACAAGGGGACTGAGACACGGCCCTTACTCCTACGGGAGGCAGCAGTGGGGAATATTGGACAATGGACCAAGAGTCTGATCCAGCAATTCTGTGTGCACGATGAAG…
RS_GCF_002591555.1~NZ_NIRJ01000001.1-#2	Fusobacterium_polymorphum	ACGAAGAGTTTGATCCTGGCTCAGGATGAACGCTGACAGAATGCTTAACACATGCAAGTCAACTTGAACTTCGGTTTGGGTGGCGGACGGGTGAGTAACGCGTAAAGAACTTGCCTCACAGCTAGGGACAACATTTGGAAACGAATGCTAATACCTGATATTATGATTTTAGGGCATCCTAAAATTATGAAAGCTATATGCACTGTGAGAGAGCTTTGCGTCCCATTAGCTAGTTGGAGAGGTAACGGCTCACCAAGGCGATGATGGGTAGCCGGCCTGAGAGGGTGATCGGCCACAAGGGGACTGAGACACGGCCCTTACTCCTACGGGAGGCAGCAGTGGGGAATATTGGACAATGGACCAAGAGTCTGATCCAGCAATTCTGTGTGCACGATGAAG…
RS_GCF_002591555.1~NZ_NIRJ01000001.1-#3	Fusobacterium_polymorphum	ACGAAGAGTTTGATCCTGGCTCAGGATGAACGCTGACAGAATGCTTAACACATGCAAGTCAACTTGAACTTCGGTTTGGGTGGTGGACGGGTGAGTAACGCGTAAAGAACTTGCCTCACAGCTAGGGACAACATTTGGAAACGAATGCTAATACCTGATATTATGATTTTAGGGCATCCTAAAATTATGAAAGCTATATGCACTGTGAGAGAGCTTTGCGTCCCATTAGCTAGTTGGAGAGGTAACGGCTCACCAAGGCGATGATGGGTAGCCGGCCTGAGAGGGTGATCGGCCACAAGGGGACTGAGACACGGCCCTTACTCCTACGGGAGGCAGCAGTGGGGAATATTGGACAATGGACCAAGAGTCTGATCCAGCAATTCTGTGTGCACGATGAAG…
RS_GCF_002591555.1~NZ_NIRJ01000001.1-#4	Fusobacterium_polymorphum	ACGAAGAGTTTGATCCTGGCTCAGGATGAACGCTGACAGAATGCTTAACACATGCAAGTCTACTTGAATTTGGGTTTTTTAACTTCGGTTTGGGTGGCGGACGGGTGAGTAACGCGTAAAGAACTTGCCTCACAGCTAGGGACAACATTTGGAAACGAATGCTAATACCTGATATTATGATTTTAGGGCATCCTAAAATTATGAAAGCTATATGCACTGTGAGAGAGCTTTGCGTCCCATTAGCTAGTTGGAGAGGTAACGGCTCACCAAGGCGATGATGGGTAGCCGGCCTGAGAGGGTGATCGGCCACAAGGGGACTGAGACACGGCCCTTACTCCTACGGGAGGCAGCAGTGGGGAATATTGGACAATGGACCAAGAGTCTGATCCAGCAATTCTG…
RS_GCF_002591555.1~NZ_NIRJ01000001.1-#5	Fusobacterium_polymorphum	ACGAAGAGTTTGATCCTGGCTCAGGATGAACGCTGACAGAATGCTTAACACATGCAAGTCTACTTGAATTTGGGTTTTTTAACTTCGATTTGGGTGGCGGACGGGTGAGTAACGCGTAAAGAACTTGCCTCACAGCTAGGGACAACATTTGGAAACGAATGCTAATACCTGATATTATGATTTTAGGGCATCCTAAAATTATGAAAGCTATATGCACTGTGAGAGAGCTTTGCGTCCCATTAGCTAGTTGGAGAGGTAACGGCTCACCAAGGCGATGATGGGTAGCCGGCCTGAGAGGGTGATCGGCCACAAGGGGACTGAGACACGGCCCTTACTCCTACGGGAGGCAGCAGTGGGGAATATTGGACAATGGACCAAGAGTCTGATCCAGCAATTCTG…
RS_GCF_002204435.1~NZ_NHRT01000001.1	Fusobacterium_polymorphum	ACGAAGAGTTTGATCCTGGCTCAGGATGAACGCTGACAGAATGCTTAACACATGCAAGTCAACTTGAACTTCGGTTTGGGTGGCGGACGGGTGAGTAACGCGTAAAGAACTTACCTCACAGATAGGGACAACATTTGGAAACGAATGCTAATACCTGATATTATGATTTTAGGGCATCCTAGAATTATGAAAGCTATATGCACTGTGAGAGAGCTTTGCGTCCCATTAGCTAGTTGGAGAGGTAACGGCTCACCAAGGCGATGATGGGTAGCCGGCCTGAGAGGGTGATCGGCCACAAGGGGACTGAGACACGGCCCTTACTCCTACGGGAGGCAGCAGTGGGGAATATTGGACAATGGACCAAGAGTCTGATCCAGCAATTCTGTGTGCACGATGAAG…
RS_GCF_002591545.1~NZ_NIRL01000001.1	Fusobacterium_polymorphum	ACGAAGAGTTTGATCCTGGCTCAGGATGAACGCTGACAGAATGCTTAACACATGCAAGTCAACTTGAACTTCGGTTTGGGTGGCGGACGGGTGAGTAACGCGTAAAGAACTTACCTCACAGATAGGGACAACATTTGGAAACGAATGCTAATACCTGATATTATGATTTTAGGGCATCCTAGGATTATGAAAGCTATATGCGCTGTGAGAGAGCTTTGCGTCCCATTAGCTAGTTGGAGAGGTAACGGCTCACCAAGGCGATGATGGGTAGCCGGCCTGAGAGGGTGATCGGCCACAAGGGGACTGAGACACGGCCCTTACTCCTACGGGAGGCAGCAGTGGGGAATATTGGACAATGGACCAAGAGTCTGATCCAGCAATTCTGTGTGCACGATGAAG…
RS_GCF_002591545.1~NZ_NIRL01000001.1-#4	Fusobacterium_polymorphum	ACGAAGAGTTTGATCCTGGCTCAGGATGAACGCTGACAGAATGCTTAACACATGCAAGTCAACTTGAACTTCGGTTTGGGTGGCGGACGGGTGAGTAACGCGTAAAGAACTTGCCTCACAGCTAGGGACAACATTTGGAAACGAATGCTAATACCTGATATTATGATTTTAGGGCATCCTAGGATTATGAAAGCTATATGCGCTGTGAGAGAGCTTTGCGTCCCATTAGCTAGTTGGAGAGGTAACGGCTCACCAAGGCGATGATGGGTAGCCGGCCTGAGAGGGTGATCGGCCACAAGGGGACTGAGACACGGCCCTTACTCCTACGGGAGGCAGCAGTGGGGAATATTGGACAATGGACCAAGAGTCTGATCCAGCAATTCTGTGTGCACGATGAAG…
RS_GCF_002591545.1~NZ_NIRL01000001.1-#5	Fusobacterium_polymorphum	ACGAAGAGTTTGATCCTGGCTCAGGATGAACGCTGACAGAATGCTTAACACATGCAAGTCTACTTGAATTTGGGTTTTTTAACTTCGATTTGGGTGGCGGACGGGTGAGTAACGCGTAAAGAACTTGCCTCACAGCTAGGGACAACATTTGGAAACGAATGCTAATACCTGATATTATGATTTTAGGGCATCCTAAAATTATGAAAGCTATATGCACTGTGAGAGAGCTTTGCGTCCCATTAGCTAGTTGGAGAGGTAACGGCTCACCAAGGCGATGATGGGTAGCCGGCCTGAGAGGGTGATCGGCCACAAGGGGACTGAGACACGGCCCTTACTCCTACGGGAGGCAGCAGTGGGGAATATTGGACAATGGACCAAGAGTCTGATCCAGCAATTCTG…
RS_GCF_001815715.1~NZ_KV821682.1	Fusobacterium_polymorphum	ATGAAAGCTATATGCGCTGTGAGAGAGCTTTGCGTCCCATTAGCTAGTTGGAGAGGTAACGGCTCACCAAGGCGATGATGGGTAGCCGGCCTGAGAGGGTGATCGGCCACAAGGGGACTGAGACACGGCCCTTACTCCTACGGGAGGCAGCAGTGGGGAATATTGGACAATGGACCAAGAGTCTGATCCAGCAATTCTGTGTGCACGATGAAGTTTTTCGGAATGTAAAGTGCTTTCAGTTGGGAAGAAAAAAATGACGGTACCAACAGAAGAAGTGACGGCTAAATACGTGCCAGCAGCCGCGGTAATACGTATGTCACAAGCGTTATCCGGATTTATTGGGCGTAAAGCGCGTCTAGGTGGTTATGTAAGTCTGATGTGAAAATGCAGGGCTCAACT…
RS_GCF_002591475.1~NZ_NIRM01000006.1	Fusobacterium_polymorphum	ACGAAGAGTTTGATCCTGGCTCAGGATGAACGCTGACAGAATGCTTAACACATGCAAGTCAACTTGAACTTCGGTTTGGGTGGCGGACGGGTGAGTAACGCGTAAAGAACTTGCCTCACAGCTAGGGACAACATTTGGAAACGAATGCTAATACCTGATATTATGATTTTAGGGCATCCTAGAATTATGAAAGCTATATGCACTGTGAGAGAGCTTTGCGTCCCATTAGCTAGTTGGAGAGGTAACGGCTCACCAAGGCGATGATGGGTAGCCGGCCTGAGAGGGTGATCGGCCACAAGGGGACTGAGACACGGCCCTTACTCCTACGGGAGGCAGCAGTGGGGAATATTGGACAATGGACCAAGAGTCTGATCCAGCAATTCTGTGTGCACGATGAAG…
RS_GCF_001455125.1~NZ_CP013328.1-#4	Fusobacterium_polymorphum	ACGAAGAGTTTGATCCTGGCTCAGGATGAACGCTGACAGAATGCTTAACACATGCAAGTCAACTTGAACTTCGGTTTGGGTGGCGGCCGGGTGAGTAACGCGTAAAGAACTTGCCTCACAGTTAGGGACAACATTTGGAAACGAATGCTAATACCTGATATTATGATTATATGGCATCGTATAATTATGAAAGCTATATGCGCTGTGAGAGAGCTTTGCGTCCCATTAGCTAGTTGGAGAGGTAACGGCTCACCAAGGCGATGATGGGTAGCCGGCCTGAGAGGGTGATCGGCCACAAGGGGACTGAGACACGGCCCTTACTCCTACGGGAGGCAGCAGTGGGGAATATTGGACAATGGACCAAGAGTCTGATCCAGCAATTCTGTGTGCACGATGAAG…
RS_GCF_001455125.1~NZ_CP013328.1-#5	Fusobacterium_polymorphum	ACGAAGAGTTTGATCCTGGCTCAGGATGAACGCTGACAGAATGCTTAACACATGCAAGTCAACTTGAACTTCGGTTTGGGTGGCGGACGGGTGAGTAACGCGTAAAGAACTTGCCTCACAGTTAGGGACAACATTTGGAAACGAATGCTAATACCTGATATTATGATTTTAGGGCATCCTAGAATTATGAAAGCTATATGCACTGTGAGAGAGCTTTGCGTCCCATTAGCTAGTTGGAGAGGTAACGGCTCACCAAGGCGATGATGGGTAGCCGGCCTGAGAGGGTGAACGGCCACAAGGGGACTGAGACACGGCCCTTACTCCTACGGGAGGCAGCAGTGGGGAATATTGGACAATGGACCAAGAGTCTGATCCAGCAATTCTGTGTGCACGATGAAG…
RS_GCF_028735995.1~NZ_CP117825.1	Fusobacterium_polymorphum	ATGAAGAGTTTGATCCTGGCTCAGGATGAACGCTGACAGAATGCTTAACACATGCAAGTCAACTTGAACTTCGGTTTGGGTGGCGGACGGGTGAGTAACGCGTAAAGAACTTGCCTCACAGATAGGGACAACATTTGGAAACGAATGCTAATACCTGATATTATGATTATATGGCATCGTATAATTATGAAAGCTATATGCGCTGTGAGAGAGCTTTGCGTCCCATTAGCTAGTTGGAGAGGTAACGGCTCACCAAGGCGATGATGGGTAGCCGGCCTGAGAGGGTGATCGGCCACAAGGGGACTGAGACACGGCCCTTACTCCTACGGGAGGCAGCAGTGGGGAATATTGGACAATGGACCAAGAGTCTGATCCAGCAATTCTGTGTGCACGATGAAG…
RS_GCF_002211625.1~NZ_CP022123.1-#3	Fusobacterium_polymorphum	ACGAAGAGTTTGATCCTGGCTCAGGATGAACGCTGACAGAATGCTTAACACATGCAAGTCAACTTGAACTTCGGTTTGGGTGGCGGACGGGTGAGTAACGCGTAAAGAACTTGCCTCACAGATAGGGACAACATTTGGAAACGAATGCTAATACCTGATATTATGATTTTAGGGCATCCTAGGATTATGAAAGCTATATGCGCTGTGAGAGAGTTTTGCGTCCCATTAGCTAGTTGGAGAGGTAACGGCTCACCAAGGCGATGATGGGTAGCCGGCCTGAGAGGGTGATCGGCCACAAGGGGACTGAGACACGGCCCTTACTCCTACGGGAGGCAGCAGTGGGGAATATTGGACAATGGACCAAGAGTCTGATCCAGCAATTCTGTGTGCACGATGAAG…
RS_GCF_002211625.1~NZ_CP022123.1-#4	Fusobacterium_polymorphum	ACGAAGAGTTTGATCCTGGCTCAGGATGAACGCTGACAGAATGCTTAACACATGCAAGTCAACTTGAACTTCGGTTTGGGTGGCGGACGGGTGAGTAACGCGTAAAGAACTTACCTCACAGATAGGGACAACATTTGGAAACGAATGCTAATACCTAATATTATGATTTTAGGGCATCCTAGGATTATGAAAGCTATATACGCTGTGAGAGAGCTTTGCGTCCCATTAGCTAGTTGGAGAGGTAACGGCTCACCAAGGCGATGATGGGTAGCCGGCCTGAGAGGGTGATCGGCCACAAGGGGACTGAGACACGGCCCTTACTCCTACGGGAGGCAGCAGTGGGGAATATTGGACAATGGACCAAGAGTCTGATCCAGCAATTCTGTGTGCACGATGAAG…
RS_GCF_002211625.1~NZ_CP022123.1-#5	Fusobacterium_polymorphum	ACGAAGAGTTTGATCCTGGCTCAGGATGAACGCTGACAGAATGCTTAACACATGCAAGTCAACTTGAACTTCGGTTTGGGTGGCGGACGGGTGAGTAACGCGTAAAGAACTTGCCTCACAGCTAGGGACAACATTTGGAAACGAATGCTAATACCTGATATTATGATTTTAGGGCATCCTAGGATTATGAAAGCTATATGCGCTGTGAGAGAGCTTTGCGTCCCATTAGCTAGTTGGAGAGGTAACGGCTCACCAAGGCGATGATGGGTAGCCGGCCTGAGAGGGTGATCGGCCACAAGGGGACTGAGACACGGCCCTTACTCCTACGGGAGGCAGCAGTGGGGAATATTGGACAATGGACCAAGAGTCTGATCCAGCAATTCTGTGTGCACGATGAAG…
RS_GCF_001433955.1~NZ_CP013121.1	Fusobacterium_polymorphum	ACGAAGAGTTTGATCCTGGCTCAGGATGAACGCTGACAGAATGCTTAACACATGCAAGTCAACTTGAACTTCGGTTTGGGTGGCGGACGGGTGAGTAACGCGTAAAGAACTTGCCTCACAGATAGGGACAACATTTGGAAACGAATGCTAATACCTGATATTATGATTTTATGGCATCTTATTATTATGAAAGCTATATGCGCTGTGAGAGAGCTTTGCGTCCCATTAGCTAGTTGGAGAGGTAACGGCTCACCAAGGCGATGATGGGTAGCCGGCCTGAGAGGGTGATCGGCCACAAGGGGACTGAGACACGGCCCTTACTCCTACGGGAGGCAGCAGTGGGGAATATTGGACAATGGACCAAGAGTCTGATCCAGCAATTCTGTGTGCACGATGAAG…
RS_GCF_001433955.1~NZ_CP013121.1-#4	Fusobacterium_polymorphum	ACGAAGAGTTTGATCCTGGCTCAGGATGAACGCTGACAGAATGCTTAACACATGCAAGTCAACTTGAACTTCGGTTTGGGTGGCGGACGGGTGAGTAACGCGTAAAGAACTTGCCTCACAGATAGGGACAACATTTGGAAACGAATGCTAATACCTGATATTATGATTTTAGGGCATCCTAGAATTATGAAAGCTATATGCGCTGTGAGAGAGCTTTGCGTCCCATTAGCTAGTTGGAGAGGTAACGGCTCACCAAGGCGATGATGGGTAGCCGGCCTGAGAGGGTGATCGGCCACAAGGGGACTGAGACACGGCCCTTACTCCTACGGGAGGCAGCAGTGGGGAATATTGGACAATGGACCAAGAGTCTGATCCAGCAATTCTGTGTGCACGATGAAG…
RS_GCF_027682085.1~NZ_JAQDAI010000001.1	Fusobacterium_polymorphum	ACGAAGAGTTTGATCCTGGCTCAGGATGAACGCTGACAGAATGCTTAACACATGCAAGTCAACTTGAACTTCGGTTTGGGTGGCGGACGGGTGAGTAACGCGTAAAGAACTTGCCTCACAGATAGGGACAACATTTGGAAACGAATGCTAATACCTGATATTATGATTTTAGGGCATCCTAGGATTATGAAAGCTATATGCGCTGTGAGAGAGCTTTGCGTCCCATTAGCTAGTTGGAGAGGTAACGGCTCACCAAGGCGATGATGGGTAGCCGGCCTGAGAGGGTGATCGGCCACAAGGGGACTGAGACACGGCCCTTACTCCTACGGGAGGCAGCAGTGGGGAATATTGGACAATGGACCAAGAGTCTGATCCAGCAATTCTGTGTGCACGATGAAG…
RS_GCF_013137915.1~NZ_CP053468.1-#3	Fusobacterium_polymorphum	ACGAAGAGTTTGATCCTGGCTCAGGATGAACGCTGACAGAATGCTTAACACATGCAAGTCAACTTGAACTTCGGTTTGGGTGGCGGACGGGTGAGTAACGCGTAAAGAACTTGCCTCACAGATAGGGACAACATTTGGAAACGAATGCTAATACCTGATATTATGATTTTAGGGCATCCTAGAATTATGAAAGCTATATGCGCTGTGAGAGAGCTTTGCGTCCCATTAGCTAGTTGGAGAGGTAACGGCTCACCAAGGCGATGATGGGTAGCCGGCCTGAGAGGGTGATCGGCCACAAGGGGACTGAGACACGGCCCTTACTCCTACGGGAGGCAGCAGTGGGGAATATTGGACAATGGACCAAGAGTCTGATCCAGCAATTCTGTGTGCACGATGAAG…
RS_GCF_013137915.1~NZ_CP053468.1-#4	Fusobacterium_polymorphum	ACGAAGAGTTTGATCCTGGCTCAGGATGAACGCTGACAGAATGCTTAACACATGCAAGTCAACTTGAACTTCGGTTTGGGTGGCGGACGGGTGAGTAACGCGTAAAGAACTTGCCTCACAGCTAGGGACAACATTTGGAAACGAATGCTAATACCTGATATTATAATTTTAGGGCATCCTAGGATTATGAAAGCTATATGCGCTGTGAGAGAGCTTTGCGTCCCATTAGCTAGTTGGAGAGGTAACGGCTCACCAAGGCGATGATGGGTAGCCGGCCTGAGAGGGTGATCGGCCACAAGGGGACTGAGACACGGCCCTTACTCCTACGGGAGGCAGCAGTGGGGAATATTGGACAATGGACCAAGAGTCTGATCCAGCAATTCTGTGTGCACGATGAAG…
RS_GCF_013137915.1~NZ_CP053468.1-#5	Fusobacterium_polymorphum	ACGAAGAGTTTGATCCTGGCTCAGGATGAACGCTGACAGAATGCTTAACACATGCAAGTCAACTTGAACTTCGGTTTGGGTGGCGGACGGGTGAGTAACGCGTAAAGAACTTGCCTCACAGATAGGGACAACATTTGGAAACGAATGCTAATACCTGATATTATGATTTTAGGGCATCCTAGGATTATGAAAACTATATGTGCTGTGAGAGAGCTTTGCGTCCCATTAGCTAGTTGGAGAGGTAACGGCTCACCAAGGCGATGATGGGTAGCCGGCCTGAGAGGGTGATCGGCCACAAGGGGACTGAGACACGGCCCTTACTCCTACGGGAGGCAGCAGTGGGGAATATTGGACAATGGACCAAGAGTCTGATCCAGCAATTCTGTGTGCACGATGAAG…
RS_GCF_000479185.1~NZ_AXNV01000069.1	Fusobacterium_polymorphum	GCTCACCAAGGCGATGATGGGTAGCCGGCCTGAGAGGGTGATCGGCCACAAGGGGACTGAGACACGGCCCTTACTCCTACGGGAGGCAGCAGTGGGGAATATTGGACAATGGACCAAGAGTCTGATCCAGCAATTCTGTGTGCACGATGAAGTTTTTCGGAATGTAAAGTGCTTTCAGTTGGGAAGAAAAAAATGACGGTACCAACAGAAGAAGTGACGGCTAAATACGTGCCAGCAGCCGCGGTAATACGTATGTCACAAGCGTTATCCGGATTTATTGGGCGTAAAGCGCGTCTAGGTGGTTATGTAAGTCTGATGTGAAAATGCAGGGCTCAACTCTGTATTGCGTTGGAAACTGTGTAACTAGAGTACTGGAGAGGTAAGCGGAACTACAAGTGT…
RS_GCF_024220095.1~NZ_CP100429.1-#4	Fusobacterium_polymorphum	ACGAAGAGTTTGATCCTGGCTCAGGATGAACGCTGACAGAATGCTTAACACATGCAAGTCAACTTGAACTTCGGTTTGGGTGGCGGACGGGTGAGTAACGCGTAAAGAACTTGCCTCACAGCTAGGGACAACATTTGGAAACGAATGCTAATACCTGATATTATGATTTTAGGGCATCCTAGGATTATGAAAGCTATATGCGCTGTGAGAGAGCTTTGCGTCCCATTAGCTAGTTGGAGAGGTAACGGCTCACCAAGGCGATGATGGGTAGCCGGCCTGAGAGGGTGATCGGCCACAAGGGGACTGACACACGGCCCTTACTCCTACGGGAGGCAGCAGTGGGGAATATTGGACAATGGACCAAGAGTCTGATCCAGCAATTCTGTGTGCACGATGAAG…
RS_GCF_024220095.1~NZ_CP100429.1-#5	Fusobacterium_polymorphum	ACGAAGAGTTTGATCCTGGCTCAGGATGAACGCTGACAGAATGCTTAACACATGCAAGTCAACTTGAACTTCGGTTTGGGTGGCGGACGGGTGAGTAACGCGTAAAGAACTTACCTCACAGATAGGGACAACATTTGGAAACGAATGCTAATACCTAATATTATGATTTTAGGGCATCCTAGGATTATGAAAGCTATATACGCTGTGAGAGAGCTTTGCGTCCCATTAGCTAGTTGGAGAGGTAACGGCTCACCAAGGCGATGATGGGTAGCCGGCCTGAGAGGGTGATCGGCCACAAGGGGACTGAGACACGGCCCTTACTCCTACGGGAGGCAGCAGTGGGGAATATTGGACAATGGACCAAGAGTCTGATCCAGCAATTCTGTGTGCACGATGAAG…
RS_GCF_002202115.1~NZ_CP021934.1	Fusobacterium_polymorphum	ACGAAGAGTTTGATCCTGGCTCAGGATGAACGCTGACAGAATGCTTAACACATGCAAGTCAACTTGAACTTCGGTTTGGGTGGCGGACGGGTGAGTAACGCGTAAAGAACTTGCCTCACAGATAGGGACAACATTTGGAAACGAATGCTAATACCTGATATTATGATTTTAGGGCATCCTAGGATTATGAAAGCTATATGCGCTGTGAGAGAGCTTTGCGTCCCATTAGCTAGTTGGAGAGGTAACGGCTCACCAAGGCGATGATGGGTAGCCGGCCTGAGAGGGTGATCGGCCACAAGGGGACTGAGACACGGCCCTTACTCCTACGGGAGGCAGCAGTGGGGAATATTGGACAATGGACCAAAAGTCTGATCCAGCAATTCTGTGTGCACGATGAAG…
RS_GCF_002202115.1~NZ_CP021934.1-#4	Fusobacterium_polymorphum	ACGAAGAGTTTGATCCTGGCTCAGGATGAACGCTGACAGAATGCTTAACACATGCAAGTCAACTTAAACTTCGGTTTGGGTGGCGGACGGGTGAGTAACGCGTAAAGAACTTGCCTCACAGATAGGGACAACATTTGGAAACGAATGCTAATACCTGATATTATGATTTTAGGGCATCCTAGGATTATGAAAGCTATATGCGCTGTGAGAGAGCTTTGCGTCCCATTAGCTAGTTGGAGAGGTAACGGCTCACCAAGGCGATGATGGGTAGCCGGCCTGAGAGGGTGATCGGCCACAAGGGGACTGAGACACGGCCCTTACTCCTACGGGAGGCAGCAGTGGGGAATATTGGACAATGGACCAAGAGTCTGATCCAGCAATTCTGTGTGCACGATGAAG…
RS_GCF_002202115.1~NZ_CP021934.1-#5	Fusobacterium_polymorphum	ACGAAGAGTTTGATCCTGGCTCAGGATGAACGCTGACAGAATGCTTAACACATGCAAGTCTACTTGAACTTCGGTTTGGGTGGCGGACGGGTGAGTAACGCGTAAAGAACTTGCCTCACAGATAGGGACAACATTTGGAAACGAATGCTAATACCTGATATTATGATTTTAGGGCATCCTAGGATTATGAAAGCTATATGCGCTGTGAGAGAGCTTTGCGTCCCATTAGCTAGTTGGAGAGGTAACGGCTCACCAAGGCGATGATGGGTAGCCGGCCTGAGAGGGTGATCGGCCACAAGGGGACTGAGACACGGCCCTTACTCCTACGGGAGGCAGCAGTGGGGAATATTGGACAATGGACCAAGAGTCTGATCCAGCAATTCTGTGTGCACGATGAAG…
RS_GCF_003932835.1~NZ_RQZD01000044.1	Fusobacterium_polymorphum	ACGAAGAGTTTGATCCTGGCTCAGGATGAACGCTGACAGAATGCTTAACACATGCAAGTCAACTTGAACTTCGGTTTGGGTGGCGGACGGGTGAGTAACGCGTAAAGAACTTGCCTCACAGATAGGGACAACATTTGGAAACGAATGCTAATACCTGATATTATGATTTTAGGGCATCCTAAGATTATGAAAGCTATATGCGCTGTGAGAGAGCTTTGCGTCCCATTAGCTAGTTGGAGAGGTAACGGCTCACCAAGGCGATGATGGGTAGCCGGCCTGAGAGGGTGATCGGCCACAAGGGGACTGAGACACGGCCCTTACTCCTACGGGAGGCAGCAGTGGGGAATATTGGACAATGGACCAAGAGTCTGATCCAGCAATTCTGTGTGCACGATGAAG…
RS_GCF_002591645.1~NZ_NIRQ01000001.1-#2	Fusobacterium_polymorphum	ACGAAGAGTTTGATCCTGGCTCAGGATGAACGCTGACAGAATGCTTAACACATGCAAGTCAACTTGAACTTCGGTTTGGGTGGCGGACGGGTGAGTAACGCGTAAAGAACTTGCCTCACAGATAGGGACAACATTTGGAAACGAATGCTAATACCTAATATTATGATTTTAGGGCATCCTAGGATTATGAAAGCTACATGCGCTGTGAGAGAGCTTTGCGTCCCATTAGCTAGTTGGAGAGGTAACGGCTCACCAAGGCGATGATGGGTAGCCGGCCTGAGAGGGTGATCGGCCACAAGGGGACTGAGACACGGCCCTTACTCCTACGGGAGGCAGCAGTGGGGAATATTGGACAATGGACCAAGAGTCTGATCCAGCAATTCTGTGTGCACGATGAAG…
RS_GCF_002591645.1~NZ_NIRQ01000001.1-#3	Fusobacterium_polymorphum	ACGAAGAGTTTGATCCTGGCTCAGGATGAACGCTGACAGAATGCTTAACACATGCAAGTCAACTTGAACTTCGGTTTGGGTGGCGGACGGGTGAGTAACGCGTAAAGAACTTGCCTCACGGCTAGGGACAACATTTGGAAACGAATGCTAATACCTGATATTATGATTTTAGGGCATCCTAGAATTATGAAAGCTATATGCACTGTGAGAGAGCTTTGCGTCCCATTAGCTAGTTGGAGAGGTAACGGCTCACCAAGGCGATGATGGGTAGCCGGCCTGAGAGGGTGATCGGCCACAAGGGGACTGAGACACGGCCCTTACTCCTACGGGAGGCAGCAGTGGGGAATATTGGACAATGGACCAAGAGTCTGATCCAGCAATTCTGTGTGCACGATGAAG…
RS_GCF_002591645.1~NZ_NIRQ01000001.1-#4	Fusobacterium_polymorphum	ACGAAGAGTTTGATCCTGGCTCAGGATGAACGCTGACAGAATGCTTAACACATGCAAGTCAACTTGAACTTCGGTTTGGGTGGCGGACGGGTGAGTAACGCGTAAAGAACTTGCCTCACAGATAGGGACAACATTTGGAAACGAATGCTAATACCTGATATTATGATTTTAGGGCATCCTAGAATTATGAAAGCTATATGCGCTGTGAGAGAGCTTTGCGTCCCATTAGCTAGTTGGAGAGGTAACGGCTCACCAAGGCGATGATGGGTAGCCGGCCTGAGAGGGTGATCGGCCACAAGGGGACTGAGACACGGCCCTTACTCCTACGGGAGGCAGCAGTGGGGAATATTGGACAATGGACCAAGAGTCTGATCCAGCAATTCTGTGTGCACGATGAAG…
RS_GCF_002591645.1~NZ_NIRQ01000001.1-#5	Fusobacterium_polymorphum	ACGAAGAGTTTGATCCTGGCTCAGGATGAACGCTGACAGAATGCTTAACACATGCAAGTCAACTTGAACTTCGGTTTGGGTGGCGGACGGGTGAGTAACGCGTAAAGAACTTGCCTCACAGCTAGGGACAACATTTGGAAACGAATGCTAATACCTGATATTATGATTTTAGGGCATCCTAAGATTATGAAAGCTATATGCACTGTGAGAGAGCTTTGCGTCCCATTAGCTAGTTGGAGAGGTAACGGCTCACCAAGGCGATGATGGGTAGCCGGCCTGAGAGGGTGATCGGCCACAAGGGGACTGAGACACGGCCCTTACTCCTACGGGAGGCAGCAGTGGGGAATATTGGACAATGGACCAAGAGTCTGATCCAGCAATTCTGTGTGCACGATGAAG…
RS_GCF_019552045.1~NZ_CP071094.1-#4	Fusobacterium_polymorphum	ACGAAGAGTTTGATCCTGGCTCAGGATGAACGCTGACAGAATGCTTAACACATGCAAGTCAACTTGAACTTCGGTTTGGGTGGCGGACGGGTGAGTAACGCGTAAAGAACTTGCCTCACAGATAGGGACAACATTTGGAAACGAATGCTAATACCTGATATTATGATTTTAGGGCATCCTAGGATTATGAAAGCTATATGTGCTGTGAGAGAGCTTTGCGTCCCATTAGCTAGTTGGAGAGGTAACGGCTCACCAAGGCGATGATGGGTAGCCGGCCTGAGAGGGTGATCGGCCACAAGGGGACTGAGACACGGCCCTTACTCCTACGGGAGGCAGCAGTGGGGAATATTGGACAATGGACCAAGAGTCTGATCCAGCAATTCTGTGTGCACGATGAAG…
RS_GCF_019552045.1~NZ_CP071094.1-#5	Fusobacterium_polymorphum	ACGAAGAGTTTGATCCTGGCTCAGGATGAACGCTGACAGAATGCTTAACACATGCAAGTCAACTTGAACTTCGGTTTGGGTGGCGGACGGGTGAGTAACGCGTAAAGAACTTGCCTCACAGATAGGGACAACATTTGGAAACGAATGCTAATACCTAATATTATGATTTTAGGGCATCCTAGGATTATGAAAGCTATATGCGCTGTGAGAGAGCTTTGCGTCCCATTAGCTAGTTGGAGAGGTAACGGCTCACCAAGGCGATGATGGGTAGCCGGCCTGAGAGGGTGATCGGCCACAAGGGGACTGAGACACGGCCCTTACTCCTACGGGAGGCAGCAGTGGGGAATATTGGACAATGGACCAAGAGTCTGATCCAGCAATTCTGTGTGCACGATGAAG…
RS_GCF_027947475.1~NZ_CP116231.1	Fusobacterium_polymorphum	ACGAAGAGTTTGATCCTGGCTCAGGATGAACGCTGACAGAATGCTTAACACATGCAAGTCAACTTGAACTTCGGTTCGGGTGGCGGACGGGTGAGTAACGCGTAAAGAACTTGCCTCACAGATAGGGACAACATTTGGAAACGAATGCTAATACCTGATATTATGATTTTAGGGCATCCTAGAATTATGAAAGCTATATGCGCTGTGAGAGAGCTTTGCGTCCCATTAGCTAGTTGGAGAGGTAACGGCTCACCAAGGCGATGATGGGTAGCCGGCCTGAGAGGGTGATCGGCCACAAGGGGACTGAGACACGGCCCTTACTCCTACGGGAGGCAGCAGTGGGGAATATTGGACAATGGACCAAGAGTCTGATCCAGCAATTCTGTGTGCACGATGAAG…
RS_GCF_027947475.1~NZ_CP116231.1-#2	Fusobacterium_polymorphum	ACGAAGAGTTTGATCCTGGCTCAGGATGAACGCTGACAGAATGCTTAACACATGCAAGTCAACTTGAACTTTGGTTTGGGTGGCGGACGGGTGAGTAACGCGTAAAGAACTTGCCTCACAGATAGGGACAACATTTGGAAACGAATGCTAATACCTGATATTATGATTTTAGGGCATCCTAGAATTATGAAAGCTATATGCACTGTGAGAGAGCTTTGCGTCCCATTAGCTAGTTGGAGAGGTAACGGCTCACCAAGGCGATGATGGGTAGCCGGCCTGAGAGGGTGATCGGCCACAAGGGGACTGAGACACGGCCCTTACTCCTACGGGAGGCAGCAGTGGGGAATATTGGACAATGGACCAAGAGTCTGATCCAGCAATTCTGTGTGCACGATGAAG…
RS_GCF_027947475.1~NZ_CP116231.1-#5	Fusobacterium_polymorphum	ACGAAGAGTTTGATCCTGGCTCAGGATGAACGCTGACAGAATGCTTAACACATGCAAGTCAACTTGAACTTCGGTTTGGGTGGCGGACGGGTGAGTAACGCGTAAAGAACTTGCCTCACAGCTAGGGACAACATTTGGAAACGAATGCTAATACCTGATATTATGATTTTAGGGCATCCTAGGATTATGAAAGCTACATGCGCTGTGAGAGAGCTTTGCGTCCCATTAGCTAGTTGGAGAGGTAACGGCTCACCAAGGCGATGATGGGTAGCCGGCCTGAGAGGGTGATCGGCCACAAGGGGACTGAGACACGGCCCTTACTCCTACGGGAGGCAGCAGTGGGGAATATTGGACAATGGACCAAGAGTCTGATCCAGCAATTCTGTGTGCACGATGAAG…
RS_GCF_002591465.1~NZ_NIRO01000008.1	Fusobacterium_polymorphum	ACGAAGAGTTTGATCCTGGCTCAGGATGAATGCTGACAGAATGCTTAACACATGCAAGTCAACTTGAACTTCGGTTTGGGTGGCGGACGGGTGAGTAACGCGTAAAGAACTTGCCTCACAGATAGGGACAACATTTGGAAACGAATGCTAATACCTGATATTATGATTTTAGGGCATCCTAGAATTATGAAAGCTATATGCGCTGTGAGAGAGCTTTGCGTCCCATTAGCTAGTTGGAGAGGTAACGGCTCACCAAGGCGATGATGGGTAGCCGGCCTGAGAGGGTGATCGGCCACAAGGGGACTGAGACACGGCCCTTACTCCTACGGGAGGCAGCAGTGGGGAATATTGGACAATGGACCAAGAGTCTGATCCAGCAATTCTGTGTGCACGATGAAG…
RS_GCF_002761915.1~NZ_PEQW01000001.1	Fusobacterium_polymorphum	ACGAAGAGTTTGATCCTGGCTCAGGATGAACGCTGACAGAATGCTTAACACATGCAAGTCAACTTGAACTTCGGTTTGGGTGGCGGACGGGTGAGTAACGCGTAAAGAACTTGCCTCACAGATAGGGACAACATTTGGAAACGAATGCTAATACCTGATATTATGATTTTAGGGCATCCTAGAATTATGAAAGCTATATGCGCTGTGAGAGAGCTTTGCGTCCCATTAGCTAGTTGGAGAGGTAACGGCTCACCAAGGCGATGATGGGTAGCCGGCCTGAGAGGGTGATCGGCCACAAGGGGACTGAGACACGGCCCTTACTCCTACGGGAGGCAGCAGTGGGGAATATTGGACAATGGACCAAGAGTCTGATCCAGCAATTCTGTGTGCACGATGAAG…
RS_GCF_002761915.1~NZ_PEQW01000001.1-#2	Fusobacterium_polymorphum	ACGAAGAGTTTGATCCTGGCTCAGGATGAACGCTGACAGAATGCTTAACACATGCAAGTCAACTTGAACTTCGGTTTGGGTGGCGGACGGGTGAGTAACGCGTAAAGAACTTGCCTCACAGATAGGGACAACATTTGGAAACGAATGCTAATACCTGATATTATGATTTTAGGGCATCCTAGGATTATGAAAGCTATATGCGCTGTGAGAGAGCTTTGCGTCCCATTAGCTAGTTGGAGAGGTAACGGCTCACCAAGGCGATGATGGGTAGCCGGCCTGAGAGGGTGATCGGCCACAAGGGGACTGAGACACGGCCCTTACTCCTACGGGAGGCAGCAGTGGGGAATATTGGACAATGGACCAAGAGTCTGATCCAGCAATTCTGTGTGCACGATGAAG…
RS_GCF_002761915.1~NZ_PEQW01000001.1-#4	Fusobacterium_polymorphum	ACGAAGAGTTTGATCCTGGCTCAGGATGAACGCTGACAGAATGCTTAACACATGCAAGTCAACTTGAACTTCGGTTTGGGTGGCGGACGGGTGAGTAACGCGTAAAGAACTTGCCTCACAGATAGGGACAACATTTGGAAACGAATGCTAATACCTGATATTATGATTTTAGGGCATCCTAGGATTATGAAAGCTATATGCGCTGTGAGAGAGCTTTGCGTCCCATTAGCTAGTTGGAGAGGTAACGGCTCACCAAGGCGATGATGGGTAGCCGGCCTGAGAGGGTGATCGGCCACAAGGGGACTGAGACACGGCCCTTACTCCTACGGGAGGCAGCAGTGGGGAATATTGGACAATGGACCAAGAGTCTGATCCAGCAATTCTGTGTGCACGATGAAG…
RS_GCF_002761915.1~NZ_PEQW01000001.1-#5	Fusobacterium_polymorphum	ACGAAGAGTTTGATCCTGGCTCAGGATGAACGCTGACAGAATGCTTAACACATGCAAGTCAACTTGAACTTCGGTTTGGGTGGCGGACGGGTGAGTAACGCGTAAAGAACTTGCCTCACAGATAGGGACAACATTTGGAAACGAATGCTAATACCTGATATTATGATTTTAGGGCATCCTAGGATTATGAAAGCTATATGCACTGTGAGAGAGCTTTGCGTCCCATTAGCTAGTTGGAGAGGTAACGGCTCACCAAGGCGATGATGGGTAGCCGGCCTGAGAGGGTGATCGGCCACAAGGGGACTGAGACACGGCCCTTACTCCTACGGGAGGCAGCAGTGGGGAATATTGGACAATGGACCAAGAGTCTGATCCAGCAATTCTGTGTGCACGATGAAG…
RS_GCF_019552065.1~NZ_CP071096.1-#2	Fusobacterium_polymorphum	ACGAAGAGTTTGATCCTGGCTCAGGATGAACGCTGACAGAATGCTTAACACATGCAAGTCAACTTGAATTTCGGTTTGGGTGGCGGACGGGTGAGTAACGCGTAAAGAACTTACCTCACAGATAGGGACAACATTTGGAAACGAATGCTAATACCTGATATTATGATTTTAGGGCATCCTAGGATTATGAAAGCTATATGCGCTGTGAGAGAGCTTTGCGTCCCATTAGCTAGTTGGAGAGGTAACGGCTCACCAAGGCGATGATGGGTAGCCGGCCTGAGAGGGTGATCGGCCACAAGGGGACTGAGACACGGCCCTTACTCCTACGGGAGGCAGCAGTGGGGAATATTGGACAATGGACCAAGAGTCTGATCCAGCAATTCTGTGTGCACGATGAAG…
RS_GCF_019552065.1~NZ_CP071096.1-#3	Fusobacterium_polymorphum	ACGAAGAGTTTGATCCTGGCTCAGGATGAACGCTGACAGAATGCTTAACACATGCAAGTCAACTTGAACTTCGGTTTGGGTGGCGGACGGGTGAGTAACGCGTAAAGAACTTGCCTCACAGATAGGGACAACATTTGGAAACGAATGCTAATACCTGATATTATGATTTTAGGGCATCCCAGAATTATGAAAGCTATATGCGCTGTGAGAGAGCTTTGCGTCCCATTAGCTAGTTGGAGAGGTAACGGCTCACCAAGGCGATGATGGGTAGCCGGCCTGAGAGGGTGATCGGCCACAAGGGGACTGAGACACGGCCCTTACTCCTACGGGAGGCAGCAGTGGGGAATATTGGACAATGGACCAAGAGTCTGATCCAGCAATTCTGTGTGCACGATGAAG…
RS_GCF_019552065.1~NZ_CP071096.1-#4	Fusobacterium_polymorphum	ACGAAGAGTTTGATCCTGGCTCAGGATGAACGCTGACAGAATGCTTAACACATGCAAGTCAACTTGAACTTCGGTTTGGGTGGCGGACGGGTGAGTAACGCGTAAAGAACTTGCCTCACAGATAGGGACAACATTTGGAAACGAATGCTAATACCTGATATTATGATTTTAGGGCATCCTAGGATTATGAAAGCTATATGCGCTGTGAGAGAGCTTTGCGTCCCATTAGCTAGTTGGAGAGGTAACGGCTCACCAAGGCGATGATGGGTAGCCGGCCTGAGAGGGTGATCGGCCACAAGGGGACTGAGACACGGCCCTTACTCCTACGGGAGGCAGCAGTGGGGAATATTGGACAATGGACCAAGAGTCTGATCCAGCAATTCTGTGTGCACGATGAAG…
RS_GCF_019552065.1~NZ_CP071096.1-#5	Fusobacterium_polymorphum	ACGAAGAGTTTGATCCTGGCTCAGGATGAACGCTGACAGAATGCTTAACACATGCAAGTCAACTTGAACTTCGGTTTGGGTGGCGGACGGGTGAGTAACGCGTAAAGAACTTGCCTCACAGATAGGGACAACATTTGGAAACGAATGCTAATACCTGATATTATGATTTTAGGGCATCCTAGAATTATGAAAGCTGTATGCGCTGTGAGAGAGCTTTGCGTCCCATTAGCTAGTTGGAGAGGTAACGGCTCACCAAGGCGATGATGGGTAGCCGGCCTGAGAGGGTGATCGGCCACAAGGGGACTGAGACACGGCCCTTACTCCTACGGGAGGCAGCAGTGGGGAATATTGGACAATGGACCAAGAGTCTGATCCAGCAATTCTGTGTGCACGATGAAG…
RS_GCF_019552005.1~NZ_CP071093.1	Fusobacterium_vincentii	ACGAAGAGTTTGATCCTGGCTCAGGATGAACGCTGACAGAATGCTTAACACATGCAAGTCTACTTGAATTTAGGTTTTTTAACTTCGATTTGGGTGGCGGACGGGTGAGTAACGCGTAAAGAACTTGCCTCACAGTTAGGGACAACATTTGGAAACGAATGCTAATACCTAATATTATGATTTTAGGGCATCCTAGAATTATGAAAGCTATATGCGCTGTGAGAGAGCTTTGCGTCCCATTAGCTAGTTGGAGAGGTAACGGCTCACCAAGGCGATGATGGGTAGCCGGCCTGAGAGGGTGATCGGCCACAAGGGGACTGAGACACGGCCCTTACTCCTACGGGAGGCAGCAGTGGGGAATATTGGACAATGGACCAAGAGTCTGATCCAGCAATTCTG…
RS_GCF_019552005.1~NZ_CP071093.1-#2	Fusobacterium_vincentii	ACGAAGAGTTTGATCCTGGCTCAGGATGAACGCTGACAGAATGCTTAACACATGCAAGTCTACTTGAATTTAGGTTTTTTAACTTCGATTTGGGTGGCGGACGGGTGAGTAACGCGTAAAGAACTTGCCTCACAGTTAGGGACAACATTTGGAAACGAATGCTAATACCTAATATTATGATAATAGGGCATCCTATAATTATGAAAGCTATAAGCGCTGTGAGAGAGCTTTGCGTCCCATTAGCTAGTTGGAGAGGTAACGGCTCACCAAGGCGATGATGGGTAGCCGGCCTGAGAGGGTGATCGGCCACAAGGGGACTGAGACACGGCCCTTACTCCTACGGGAGGCAGCAGTGGGGAATATTGGACAATGGACCAAGAGTCTGATCCAGCAATTCTG…
RS_GCF_019552005.1~NZ_CP071093.1-#3	Fusobacterium_vincentii	ACGAAGAGTTTGATCCTGGCTCAGGATGAACGCTGACAGAATGCTTAACACATGCAAGTCAACTTGAATTTGGGTTTTTAACTTAGGTTTGGGTGGCGGACGGGTGAGTAACGCGTAAAGAACTTGCCTCACAGCTAGGGACAACATTTGGAAACGAATGCTAATACCTAATATTATGATAATAGGGCATCCTATAATTATGAAAGCTATAAGCGCTGTGAGAGAGCTTTGCGTCCCATTAGCTAGTTGGAGAGGTAACGGCTCACCAAGGCGATGATGGGTAGCCGGCCTGAGAGGGTGATCGGCCACAAGGGGACTGAGACACGGCCCTTACTCCTACGGGAGGCAGCAGTGGGGAATATTGGACAATGGACCAAGAGTCTGATCCAGCAATTCTGT…
RS_GCF_019552005.1~NZ_CP071093.1-#5	Fusobacterium_vincentii	ACGAAGAGTTTGATCCTGGCTCAGGATGAACGCTGACAGAATGCTTAACACATGCAAGTCAACTTGAATTTGGGTTTTTAACTTAGGTTTGGGTGGCGGACGGGTGAGTAACGCGTAAAGAACTTGCCTCACAGCTAGGGACAACATTTGGAAACGAATGCTAATACCTAATATTATGATAATAGGGCATCCTATAATTATGAAAGCTATAAGCGCTGTGAGAGAGCTTTGCGTCCCATTAGCTAGTTGGAGAGGTAACGGCTCACCAAGGCGATGATGGGTAGCCGGCCTGAGAGGGTGATCGGCCACAAGGGGACTGAGACACGGCCCTTACTCCTACGGGAGGCAGCAGTGGGGAATATTGGACAATGGACCAAGAGTCTGATCCAGCAATTCTGT…
RS_GCF_002764055.1~NZ_CP024749.1	Fusobacterium_vincentii	ACGAAGAGTTTGATCCTGGCTCAGGATGAACGCTGACAGAATGCTTAACACATGCAAGTCAACTTGAATTTGGGTTTTTAACTTAGGTTTGGGTGGCGGACGGGTGAGTAACGCGTAAAGAACTTGCCTCACAGCTAGGGACAACATTTGGAAACGAATGCTAATACCTGATATTATGATTATATGGCATCGTATAATTATGAAAGCTATATGCGCTGTGAGAGAGCTTTGCGTCCCATTAGCTAGTTGGAGAGGTAACGGCTCACCAAGGCGATGATGGGTAGCCGGCCTGAGAGGGTGATCGGCCACAAGGGGACTGAGACACGGCCCTTACTCCTACGGGAGGCAGCAGTGGGGAATATTGGACAATGGACCGAGAGTCTGATCCAGCAATTCTGT…
RS_GCF_002764055.1~NZ_CP024749.1-#2	Fusobacterium_vincentii	ACGAAGAGTTTGATCCTGGCTCAGGATGAACGCTGACAGAATGCTTAACACATGCAAGTCAACTTGAATTTGGGTTTTTAACTTAGGTTTGGGTGGCGGACGGGTGAGTAACGCGTAAAGAACTTGCCTCACAGCTAGGGACAACATTTGGAAACGAATGCTAATACCTGATATTATGATTATATGGCATCGTATAATTATGAAAGCTATATGCGCTGTGAGAGAGCTTTGCGTCCCATTAGCTAGTTGGAGAGGTAACGGCTCACCAAGGCGATGATGGGTAGCCGGCCTGAGAGGGTGATCGGCCACAAGGGGACTGAGACACGGCCCTTACTCCTACGGGAGGCAGCAGTGGGGAATATTGGACAATGGACCGAGAGTCTGATCCAGCAATTCTGT…
RS_GCF_002764055.1~NZ_CP024749.1-#3	Fusobacterium_vincentii	ACGAAGAGTTTGATCCTGGCTCAGGATGAACGCTGACAGAATGCTTAACACATGCAAGTCAACTTGAATTTGGGTTTTTAACTTAGGTTTGGGTGGCGGACGGGTGAGTAACGCGTAAAGAACTTGCCTCACAGTTAGGGACAACATTTGGAAACGAATGCTAATACCTAATATTATGATAATAGGGCATCCTATAATTATGAAAGCTATATGCGCTGTGAGAGAGCTTTGCGTCCCATTAGCTAGTTGGAGAGGTAACGGCTCACCAAGGCGATGATGGGTAGCCGGCCTGAGAGGGTGATCGGCCACAAGGGGACTGAGACACGGCCCTTACTCCTACGGGAGGCAGCAGTGGGGAATATTGGACAATGGACCAAGAGTCTGATCCAGCAATTCTGT…
RS_GCF_002764055.1~NZ_CP024749.1-#4	Fusobacterium_vincentii	ACGAAGAGTTTGATCCTGGCTCAGGATGAACGCTGACAGAATGCTTAACACATGCAAGTCAACTTGAATTTGGGTTTTTAACTTAGGTTTGGGTGGCGGACGGGTGAGTAACGCGTAAAGAACTTGCCTCACAGCTAGGGACAACATTTGGAAACGAATGCTAATACCTAATATTATGATAATAGGGCATCCTATAATTATGAAAGCTATAAGCGCTGTGAGAGAGCTTTGCGTCCCATTAGCTAGTTGGAGAGGTAACGGCTCACCAAGGCGATGATGGGTAGCCGGCCTGAGAGGGTGATCGGCCACAAGGGGACTGAGACACGGCCCTTACTCCTACGGGAGGCAGCAGTGGGGAATATTGGACAATGGACCAAGAGTCTGATCCAGCAATTCTGT…
RS_GCF_002764055.1~NZ_CP024749.1-#5	Fusobacterium_vincentii	ACGAAGAGTTTGATCCTGGCTCAGGATGAACGCTGACAGAATGCTTAACACATGCAAGTCAACTTGAATTTGGGTTTTTAACTTAGGTTTGGGTGGCGGACGGGTGAGTAACGCGTAAAGAACTTGCCTCACAGCTAGGGACAACATTTGGAAACGAATGCTAATACCTAATATTATGATAATAGGGCATCCTATAATTATGAAAGCTATAAGCGCTGTGAGAGAGCTTTGCGTCCCATTAGCTAGTTGGAGAGGTAACGGCTCACCAAGGCGATGATGGGTAGCCGGCCTGAGAGGGTGATCGGCCACAAGGGGACTGAGACACGGCCCTTACTCCTACGGGAGGCAGCAGTGGGGAATATTGGACAATGGACCAAGAGTCTGATCCAGCAATTCTGT…
RS_GCF_024140205.1~NZ_JAMXTT010000027.1	Fusobacterium_vincentii	GATCCTGGCTCAGGATGAACGCTGACAGAATGCTTAACACATGCAAGTCAACTTGAATTTGGGTTTTTAACTTAGGTTTGGGTGGCGGACGGGTGAGTAACGCGTAAAGAACTTGCCTCACAGGTAGGGACAACATTTGGAAACGAATGCTAATACCTAATATTATGATAATAGGGCATCCTATAATTATGAAAGCTATAAGCGCTGTGAGAGAGCTTTGCGTCCCATTAGCTAGTTGGAGAGGTAACGGCTCACCAAGGCGATGATGGGTAGCCGGCCTGAGAGGGTGATCGGCCACAAGGGGACTGAGACACGGCCCTTACTCCTACGGGAGGCAGCAGTGGGGAATATTGGACAATGGACCGAGAGTCTGATCCAGCAATTCTGTGTGCACGATGA…
RS_GCF_001296125.1~NZ_CP012714.1-#3	Fusobacterium_vincentii	ACGAAGAGTTTGATCCTGGCTCAGGATGAACGCTGACAGAATGCTTAACACATGCAAGTCAACTTGAATTTGGGTTTTTAACTTAGGTTTGGGTGGCGGACGGGTGAGTAACGCGTAAAGAACTTGCCTCACAGCTAGGGACAACATTTGGAAACGAATGCTAATACCTAATATTATGATAATAGGGCATCCTATAATTATGAAAGCTATAAGCGCTGTGAGAGAGCTTTGCGTCCCATTAGCTAGTTGGAGAGGTAACGGCTCACCAAGGCGATGATGGGTAGCCGGCCTGAGAGGGTGATCGGCCACAAGGGGACTGAGACACGGCCCTTACTCCTACGGGAGGCAGCAGTGGGGAATATTGGACAATGGACCAAGAGTCTGATCCAGCAATTCTGT…
RS_GCF_001296125.1~NZ_CP012714.1-#4	Fusobacterium_vincentii	ACGAAGAGTTTGATCCTGGCTCAGGATGAACGCTGACAGAATGCTTAACACATGCAAGTCAACTTGAATTTGGGTTTTTAACTTAGGTTTGGGTGGCGGACGGGTGAGTAACGCGTAAAGAACTTGCCTCACAGCTAGGGACAACATTTGGAAACGAATGCTAATACCTAATATTATGATAATAGGGCATCTTATAATTATGAAAGCTATAAGCGCTGTGAGAGAGCTTTGCGTCCCATTAGCTAGTTGGAGAGGTAACGGCTCACCAAGGCGATGATGGGTAGCCGGCCTGAGAGGGTGATCGGCCACAAGGGGACTGAGACACGGCCCTTACTCCTACGGGAGGCAGCAGTGGGGAATATTGGACAATGGACCAAGAGTCTGATCCAGCAATTCTGT…
RS_GCF_000479205.1~NZ_KI518364.1	Fusobacterium_vincentii	ACGAAGAGTTTGATCCTGGCTCAGGATGAACGCTGACAGAATGCTTAACACATGCAAGTCAACTTGAATTTGGGTTTTTAACTTAGGTTTGGGTGGCGGACGGGTGAGTAACGCGTAAAGAACTTGCCTCACAGCTAGGGACAACATTTGGAAACGAATGCTAATACCTAATATTATGATAATAGGGCATCCTATAATTATGAAAGCTATAAGCGCTGTGAGAGAGCTTTGCGTCCCATTAGCTAGTTGGAGAGGTAACGGCTCACCAAGGCGATGATGGGTAGCCGGCCTGAGAGGGTGATCGGCCACAAGGGGACTGAGACACGGCCCTTACTCCTACGGGAGGCAGCAGTGGGGAATATTGGACAATGGACCGAGAGTCTGATCCAGCAATTCTGT…
RS_GCF_000158255.2~NZ_KQ235734.1	Fusobacterium_vincentii	ACGAAGAGTTTGATCCTGGCTCAGGATGAACGCTGACAGAATGCTTAACACATGCAAGTCAACTTGAATTTGGGTTTTTAACTTAGGTTTGGGTGGCGGACGGGTGAGTAACGCGTAAAGAACTTGCCTCACAGGTAGGGACAACATTTGGAAACGAATGCTAATACCTAATATTATGATAATAGGGCATCCTATAATTATGAAAGCTATAAGCGCTGTGAGAGAGCTTTGCGTCCCATTAGCTAGTTGGAGAGGTAACGGCTCACCAAGGCGATGATGGGTAGCCGGCCTGAGAGGGTGATCGGCCACAAGGGGACTGAGACACGGCCCTTACTCCTACGGGAGGCAGCAGTGGGGAATATTGGACAATGGACCAAGAGTCTGATCCAGCAATTCTGT…
RS_GCF_000347315.1~NZ_AOUL01000366.1	Fusobacterium_vincentii	ACGAAGAGTTTGATCCTGGCTCAGGATGAACGCTGACAGAATGCTTAACACATGCAAGTCAACTTGAATTTGGGTTTTTAACTTAGGTTTGGGTGGCGGACGGGTGAGTAACGCGTAAAGAACTTGCCTCACAGCTAGGGACAACATTTGGAAACGAATGCTAATACCTAATATTATGATAATAGGGCATCCTATAATTATGAAAGCTATAAGCGCTGTGAGAGAGCTTTGCGTCCCATTAGCTAGTTGGAGAGGTAACAGCTCACCAAGGCGATGATGGGTAGCCGGCCTGAGAGGGTGATCGGCCACAAGGGGACTGAGACACGGCCCTTACTCCTACGGGAGGCAGCAGTGGGGAATATTGGACAATGGACCAAGAGTCTGATCCAGCAATTCTGT…
RS_GCF_901873415.1~NZ_CABFLE010000021.1	Fusobacterium_vincentii	ACGAAGAGTTTGATCCTGGCTCAGGATGAACGCTGACAGAATGCTTAACACATGCAAGTCAACTTGAATTTGGGTTTTTAACTTAGGTTTGGGTGGCGGACGGGTGAGTAACGCGTAAAGAACTTGCCTCACAGCTAGGGACAACATTTGGAAACGAATGCTAATACCTAATATTATGATAATAGGGCATCCTATAATTATGAAAGCTATAAGCGCTGTGAGAGAGCTTTGCGTCCCATTAGCTAGTTGGAGAGGTAACGGCTCACCAAGGCGATGATGGGTAGCCGGCCTGAGAGGGTGATCGGCCACAAGGGGACTGAGACACGGCCCTTACTCCTACGGGAGGCAGCAGTGGGGAATATTGGACAATGGACCAAGAGTCTGATCCAGCAATTCTGT…
GB_GCA_000182945.1~AABF01000001.1	Fusobacterium_vincentii	ACGAAGAGTTTGATCCTGGCTCAGGATGAACGCTGACAGAATGCTTAACACATGCAAGTCAACTTGAATTTGGGTTTTTAACTTAGGTTTGGGTGGCGGACGGGTGAGTAACGCGTAAAGAACTTGCCTCACAGTTAGGGACAACATTTGGAAACGAATGCTAATACCTAATATTATGATAATAGGGCATCCTATGATTATGAAAGCTATAAGCGCTGTGAGAGAGCTTTGCGTCCCATTAGCTAGTTGGAGAGGTAACGGCTCACCAAGGCGATGATGGGTAGCCGGCCTGAGAGGGTGATCGGCCACAAGGGGACTGAGACACGGCCCTTACTCCTACGGGAGGCAGCAGTGGGGAATATTGGACAATGGACCAAGAGTCTGATCCAGCAATTCTGT…
GB_GCA_000182945.1~AABF01000111.1	Fusobacterium_vincentii	ACGAAGAGTTTGATCCTGGCTCAGGATGAACGCTGACAGAATGCTTAACACATGCAAGTCAACTTGAATTTGGGTTTTTAACTTAGGTTTGGGTGGCGGACGGGTGAGTAACGCGTAAAGAACTTGCCTCACAGTTAGGGACAACATTTGGAAACGAATGCTAATACCTAATATTATGATAATAGGGCATCCTATGATTATGAAAGCTATAAGCGCTGTGAGAGAGCTTTGCGTCCCATTAGCTAGTTGGAGAGGTAACGGCTCACCAAGGCGATGATGGGTAGCCGGCCTGAGAGGGTGATCGGCCACAAGGGGACTGAGACACGGCCCTTACTCCTACGGGAGGCAGCAGTGGGGAATATTGGACAATGGACCAAGAGTCTGATCCAGCAATTCTGT…
GB_GCA_029846465.1~JARWBA010000030.1	Fusobacterium_vincentii	CGCTGTGAGAGAGCTTTGCGTCCCATTAGCTAGTTGGAGAGGTAACGGCTCACCAAGGCGATGATGGGTAGCCGGCCTGAGAGGGTGATCGGCCACAAGGGGACTGAGACACGGCCCTTACTCCTACGGGAGGCAGCAGTGGGGAATATTGGACAATGGACCGAGAGTCTGATCCAGCAATTCTGTGTGCACGATGAAGTTTTTCGGAATGTAAAGTGCTTTCAGTTGGGAAGAAAAAAATGACGGTACCAACAGAAGAAGTGACGGCTAAATACGTGCCAGCAGCCGCGGTAATACGTATGTCACGAGCGTTATCCGGATTTATTGGGCGTAAAGCGCGTCTAGGTGGTTATATAAGTCTGATGTGAAAATGCAGGGCTCAACTCTGTATTGCGTTGG…
RS_GCF_002749995.1~NZ_PEIJ01000001.1-#2	Fusobacterium_vincentii	ACGAAGAGTTTGATCCTGGCTCAGGATGAACGCTGACAGAATGCTTAACACATGCAAGTCAACTTGAATTTGGGTTTTTAACTTAGGTTTGGGTGGCGGACGGGTGAGTAACGCGTAAAGAACTTGCCTCACAGCTAGGGACAACATTTGGAAACGAATGCTAATACCTAATATTATGATAATAGGGCATCCTATAATTATGAAAGCTATAAGCGCTGTGAGAGAGCTTTGCGTCCCATTAGCTAGTTGGAGAGGTAACGGCTCACCAAGGCGATGATGGGTAGCCGGCCTGAGAGGGTGATCGGCCACAAGGGGACTGAGACACGGTCCTTACTCCTACGGGAGGCAGCAGTGGGGAATATTGGACAATGGACCAAGAGTCTGATCCAGCAATTCTGT…
RS_GCF_002749995.1~NZ_PEIJ01000001.1-#3	Fusobacterium_vincentii	ACGAAGAGTTTGATCCTGGCTCAGGATGAACGCTGACAGAATGCTTAACACATGCAAGTCAACTTGAATTTGGGTTTTTAACTTAGGTTTGGGTGGCGGACGGGTGAGTAACGCGTAAAGAACTTGCCTCACAGCTAGGGACAACATTTGGAAACGAATGCTAATACCTAATATTATGATAATAGGGCATCCTATAATTATGAAAGCTATAAGCGCTGTGAGAGAGCTTTGCGTCCCATTAGCTAGTTGGAGAGGTAACGGCTCACCAAGGCGATGATGGGTAGCCGGCCTGAGAGGGTGATCGGCCACAAGGGGACTGAGACACGGCCCTTACTCCTACGGGAGGCAGCAGTGGGGAATATTGGACAATGGACCAAGAGTCTGATCCAGCAATTCTGT…
RS_GCF_002749995.1~NZ_PEIJ01000001.1-#5	Fusobacterium_vincentii	ACGAAGAGTTTGATCCTGGCTCAGGATGAACGCTGACAGAATGCTTAACACATGCAAGTCAACTTGAATTTGGGTTTTTAACTTAGGTTTGGGTGGCGGACGGGTGAGTAACGCGTAAAGAACTTGCCTCACAGCTAGGGACAACATTTGGAAACGAATGCTAATACCTAATATTATGATAATAGGGCATCCTATAATTATGAAAGCTATAAGCGCTGTGAGAGAGCTTTGCGTCCCATTAGCTAGTTGGAGAGGTAACGGCTCACCAAGGCGATGATGGGTAGCCGGCCTGAGAGGGTGATCGGCCACAAGGGGACTGAGACACGGCCCTTACTCCTACGGGAGGCAGCAGTGGGGAATATTGGACAATGGACCAAGAGTCTGATCCAGCAATTCTGT…
RS_GCF_000163915.2~NZ_CP007064.1	Fusobacterium_vincentii	ACGAAGAGTTTGATCCTGGCTCAGGATGAACGCTGACAGAATGCTTAACACATGCAAGTCAACTTGAACTTCGGTTTGGGTGGCGGACGGGTGAGTAACGCGTAAAGAACTTGCCTCACAGCTAGGGACAACATTTGGAAACGAATGCTAATACCTGATATTATGATAATAGGGCATCCTATAATTATGAAAGCTAAAAGCACTGTGAGAGAGCTTTGCGTCCCATTAGCTAGTTGGAGAGGTAACGGCTCACCAAGGCGATGATGGGTAGCCGGCCTGAGAGGGTGATCGGCCACAAGGGGACTGAGACACGGCCCTTACTCCTACGGGAGGCAGCAGTGGGGAATATTGGACAATGGACCGAGAGTCTGATCCAGCAATTCTGTGTGCACGATGAAG…
RS_GCF_000163915.2~NZ_CP007064.1-#2	Fusobacterium_vincentii	ACGAAGAGTTTGATCCTGGCTCAGGATGAACGCTGACAGAATGCTTAACACATGCAAGTCAACTTGAATTTGGGTTTTTAACTTAGGTTTGGGTGGCGGACGGGTGAGTAACGCGTAAAGAACTTGCCTCACAGCTAGGGACAACATTTGGAAACGAATGCTAATACCTAATATTATGATAATAGGGCATCTTATAATTATGAAAGCTATAAGCGCTGTGAGAGAGCTTTGCGTCCCATTAGCTAGTTGGAGAGGTAACGGCTCACCAAGGCGATGATGGGTAGCCGGCCTGAGAGGGTGATCGGCCACAAGGGGACTGAGACACGGCCCTTACTCCTACGGGAGGCAGCAGTGGGGAATATTGGACAATGGACCAAGAGTCTGATCCAGCAATTCTGT…
RS_GCF_000163915.2~NZ_CP007064.1-#3	Fusobacterium_vincentii	ACGAAGAGTTTGATCCTGGCTCAGGATGAACGCTGACAGAATGCTTAACACATGCAAGTCAACTTGAATTTGGGTTTTTAACTTAGGTTTGGGTGGCGGACGGGTGAGTAACGCGTAAAGAACTTGCCTCACAGGTAGGGACAACATTTGGAAACGAATGCTAATACCTAATATTATGATAATAGGGCATCCTATAATTATGAAAGCTATAAGCGCTGTGAGAGAGCTTTGCGTCCCATTAGCTAGTTGGAGAGGTAACGGCTCACCAAGGCGATGATGGGTAGCCGGCCTGAGAGGGTGATCGGCCACAAGGGGACTGAGACACGGCCCTTACTCCTACGGGAGGCAGCAGTGGGGAATATTGGACAATGGACCAAGAGTCTGATCCAGCAATTCTGT…
RS_GCF_000163915.2~NZ_CP007064.1-#4	Fusobacterium_vincentii	ACGAAGAGTTTGATCCTGGCTCAGGATGAACGCTGACAGAATGCTTAACACATGCAAGTCAACTTGAATTTGGGTTTTTAACTTAGGTTTGGGTGGCGGACGGGTGAGTAACGCGTAAAGAACTTGCCTCACAGCTAGGGACAACATTTGGAAACGAATGCTAATACCTAATATTATGATAATAGGGCATCCTATAATTATGAAAGCTATAAGCGCTGTGAGAGAGCTTTGCGTCCCATTAGCTAGTTGGAGAGGTAACAGCTCACCAAGGCGATGATGGGTAGCCGGCCTGAGAGGGTGATCGGCCACAAGGGGACTGAGACACGGCCCTTACTCCTACGGGAGGCAGCAGTGGGGAATATTGGACAATGGACCAAGAGTCTGATCCAGCAATTCTGT…
RS_GCF_000163915.2~NZ_CP007065.1	Fusobacterium_vincentii	ACGAAGAGTTTGATCCTGGCTCAGGATGAACGCTGACAGAATGCTTAACACATGCAAGTCGACTTGAATTTGGGTTTTTAACTTAGGTTTGGGTGGCGGACGGGTGAGTAACGCGTAAAGAACTTGCCTCACAGCTAGGGACAACATTTGGAAACGAATGCTAATACCTAATATTATGATAATAGGGCATCTTATAATTATGAAAGCTATAAGCGCTGTGAGAGAGCTTTGCGTCCCATTAGCTAGTTGGAGAGGTAACGGCTCACCAAGGCGATGATGGGTAGCCGGCCTGAGAGGGTGATCGGCCACAAGGGGACTGAGACACGGCCCTTACTCCTACGGGAGGCAGCAGTGGGGAATATTGGACAATGGACCAAGAGTCTGATCCAGCAATTCTGT…
RS_GCF_001810995.1~NZ_KV803417.1	Fusobacterium_vincentii	ACGAAGAGTTTGATCCTGGCTCAGGATGAACGCTGACAGAATGCTTAACACATGCAAGTCAACTTGAATTTGGGTTTTTAACTTAGGTTTGGGTGGCGGACGGGTGAGTAACGCGTAAAGAACTTGCCTCACAGCTAGGGACAACATTTGGAAACGAATGCTAATACCTAATATTATGATAATAGGGCATCCTATAATTATGAAAGCTATAAGCGCTGTGAGAGAGCTTTGCGTCCCATTAGCTAGTTGGAGAGGTAACGGCTCACCAAGGCGATGATGGGTAGCCGGCCTGAGAGGGTGATCGGCCACAAGGGGACTGAGACACGGCCCTTACTCCTACGGGAGGCAGCAGTGGGGAATATTGGACAATGGACCAAGAGTCTGATCCAGCAATTCTGT…
RS_GCF_028621975.1~NZ_CP117525.1-#3	Fusobacterium_vincentii	ACGAAGAGTTTGATCCTGGCTCAGGATGAACGCTGACAGAATGCTTAACACATGCAAGTCAACTTGAATTTGGGTTTTTAACTTAGGTTTGGGTGGCGGACGGGTGAGTAACGCGTAAAGAACTTGCCTCACAGTTAGGGACAACATTTGGAAACGAATGCTAATACCTGATATTATGATAATAGGGCATCCCATAATTATGAAAGCTATAAGCGCTGTGAGAGAGCTTTGCGTCCCATTAGCTAGTTGGAGAGGTAACGGCTCACCAAGGCGATGATGGGTAGCCGGCCTGAGAGGGTGATCGGCCACAAGGGGACTGAGACACGGCCCTTACTCCTACGGGAGGCAGCAGTGGGGAATATTGGACAATGGACCAAGAGTCTGATCCAGCAATTCTGT…
RS_GCF_028621975.1~NZ_CP117525.1-#4	Fusobacterium_vincentii	ACGAAGAGTTTGATCCTGGCTCAGGATGAACGCTGACAGAATGCTTAACACATGCAAGTCAACTTGAATTTGGGTTTTTAACTTAGGTTTGGGTGGCGGACGGGTGAGTAACGCGTAAAGAACTTGCCTCACAGCTAGGGACAACATTTGGAAACGAATGCTAATACCTAATATTATGATAATAGGGCATCCTATAATTATGAAAGCTATAAGCGCTGTGAGAGAGCTTTGCGTCCCATTAGCTAGTTGGAGAGGTAACGGCTCACCAAGGCGATGATGGGTAGCCGGCCTGAGAGGGTGATCGGCCACAAGGGGACTGAGACACGGCCCTTACTCCTACGGGAGGCAGCAGTGGGGAATATTGGACAATGGACCAAGAGTCTGATCCAGCAATTCTGT…
RS_GCF_028621975.1~NZ_CP117525.1-#5	Fusobacterium_vincentii	ACGAAGAGTTTGATCCTGGCTCAGGATGAACGCTGACAGAATGCTTAACACATGCAAGTCAACTTGAATTTGGGTTTTTAACTTAGGTTTGGGTGGCGGACGGGTGAGTAACGCGTAAAGAACTTGCCTCACAGCTAGGGACAACATTTGGAAACGAATGCTAATACCTAATATTATGATAATAGGGCATCCTATAATTATGAAAGCTATAAGCGCTGTGAGAGAGCTTTGCGTCCCATTAGCTAGTTGGAGAGGTAACGGCTCACCAAGGCGATGATGGGTAGCCGGCCTGAGAGGGTAATCGGCCACAAGGGGACTGAGACACGGCCCTTACTCCTACGGGAGGCAGCAGTGGGGAATATTGGACAATGGACCAAGAGTCTGATCCAGCAATTCTGT…
GB_GCA_001296185.1~CP012717.1	Fusobacterium_nucleatum	ACGAAGAGTTTGATCCTGGCTCAGGATGAACGCTGACAGAATGCTTAACACATGCAAGTCTACTTGAATTTGGGTTTTTTAACTTCGATTTGGGTGGCGGACGGGTGAGTAACGCGTAAAGAACTTGCCTCACAGCTAGGGACAACATTTGGAAACGAATGCTAATACCTGATATTATGATTATAGGGCATCCTAGAATTATGAAAGCTATATGCGCTGTGAGAGAGCTTTGCGTCCCATTAGCTAGTTGGAGAGGTAACGGCTCACCAAGGCGATGATGGGTAGCCGGCCTGAGAGGGTGAACGGCCACAAGGGGACTGAGACACGGCCCTTACTCCTACGGGAGGCAGCAGTGGGGAATATTGGACAATGGACCGAGAGTCTGATCCAGCAATTCTG…
GB_GCA_001296185.1~CP012717.1-#3	Fusobacterium_nucleatum	CGAAGAGTTTGATCCTGGCTCAGGATGAACGCTGACAGAATGCTTAACACATGCAAGTCCACTTGAATTTGGGTTTTTTAACTTCGATTTGGGTGGCGGACGGGTGAGTAACGCGTAAAGAACTTGCCTCACAGCTAGGGACAACATTTGGAAACGAATGCTAATACCTGATATTATGATTATAGGGCATCCTAGAATTATGAAAGCTATATGCGCTGTGAGAGAGCTTTGCGTCCCATTAGCTAGTTGGAGAGGTAACGGCTCACCAAGGCGATGATGGGTAGCCGGCCTGAGAGGGTGAACGGCCACAAGGGGACTGAGACACGGCCCTTACTCCTACGGGAGGCAGCAGTGGGGAATATTGGACAATGGACCGAGAGTCTGATCCAGCAATTCTGT…
GB_GCA_001296185.1~CP012717.1-#4	Fusobacterium_nucleatum	TATGCTAATACCTGATATTATGATTATAGGGCATCCTAGAATTATGAAAGCTATATGCGCTGTGAGAGAGCTTTGCGTCCCATTAGCTAGTTGGAGAGGTAACGGCTCACCAAGGCGATGATGGGTAGCCGGCCTGAGAGGGTGAACGGCCACAAGGGGACTGAGACACGGCCCTTACTCCTACGGGAGGCAGCAGTGGGGAATATTGGACAATGGACCGAGAGTCTGATCCAGCAATTCTGTGTGCACGATGACGTTTTTCGGAATGTAAAGTGCTTTCAGTTGGGAAGAAAAAAATGACGGTACCAACAGAAGAAGTGACGGCTAAATACGTGCCAGCAGCCGCGGTAATACGTATGTCACGAGCGTTATCCGGATTTATTGGGCGTAAAGCGCGTC…
RS_GCF_002211605.1~NZ_CP022122.1-#3	Fusobacterium_nucleatum	GAATTATGAAAGCTATATGCGCTGTGAGAGAGCTTTGCGTCCCATTAGCTAGTTGGAGAGGTAACGGCTCACCAAGGCGATGATGGGTAGCCGGCCTGAGAGGGTGAACGGCCACAAGGGGACTGAGACACGGCCCTTACTCCTACGGGAGGCAGCAGTGGGGAATATTGGACAATGGACCGAGAGTCTGATCCAGCAATTCTGTGTGCACGATGACGTTTTTCGGAATGTAAAGTGCTTTCAGTTGGGAAGAAAAAAATGACGGTACCAACAGAAGAAGTGACGGCTAAATACGTGCCAGCAGCCGCGGTAATACGTATGTCACGAGCGTTATCCGGATTTATTGGGCGTAAAGCGCGTCTAGGTGGTTATGTAAGTCTGATGTGAAAATGCAGGGCT…
RS_GCF_001510735.1~NZ_LMVH01000001.1	Fusobacterium_nucleatum	ACGAAGAGTTTGATCCTGGCTCAGGATGAACGCTGACAGAATGCTTAACACATGCAAGTCTACTTGAATTTGGGTTTTTTAACTTCGATTTGGGTGGCGGACGGGTGAGTAACGCGTAAAGAACTTGCCTCACAGCTAGGGACAACATTTGGAAACGAATGCTAATACCTGATATTATGATTATAGGGCATCCTAGAATTATGAAAGCTATATGCGCTGTGAGAGAGCTTTGCGTCCCATTAGCTAGTTGGAGAGGTAACGGCTCACCAAGGCGATGATGGGTAGCCGGCCTGAGAGGGTGAACGGCCACAAGGGGACTGAGATACGGCCCTTACTCCTACGGGAGGCAGCAGTGGGGAATATTGGACAATGGACCGAGAGTCTGATCCAGCAATTCTG…
RS_GCF_001510735.1~NZ_LMVH01000003.1	Fusobacterium_nucleatum	ACGAAGAGTTTGATCCTGGCTCAGGATGAACGCTGACAGAATGCTTAACACATGCAAGTCTACTTGAATTTGGGTTTTTTAACTTCGATTTGGGTGGCGGACGGGTGAGTAACGCGTAAAGAACTTGCCTCACAGCTAGGGACAACATTTGGAAACGAATGCTAATACCTAATATTATGATTATAGGGCATCCTAGAATTATGAAAGCTATATGCGCTGTGAGAGAGCTTTGCGTCCCATTAGCTAGTTGGAGAGGTAACGGCTCACCAAGGCGATGATGGGTAGCCGGCCTGAGAGGGTGAACGGCCACAAGGGGACTGAGATACGGCCCTTACTCCTACGGGAGGCAGCAGTGGGGAATATTGGACAATGGACCGAGAGTCTGATCCAGCAATTCTG…
RS_GCF_003019785.1~NZ_CP028109.1-#5	Fusobacterium_nucleatum	ACGAAGAGTTTGATCCTGGCTCAGGATGAACGCTGACAGAATGCTTAACACATGCAAGTCTACTTGAATTTGGGTTTTTTAACTTCGATTTGGGTGGCGGACGGGTGAGTAACGCGTAAAGAACTTGCCTCACAGCTAGGGACAACATTTGGAAACGAATGCTAATACCTGATATTATGATTATAGGGCATCCTAGAATTATGAAAGCTATATGCGCTGTGAGAGAGCTTTGCGTCCCATTAGCTAGTTGGAGAGGTAACGGCTCACCAAGGCGATGATGGGTAGCCGGCCTGAGAGGGTGAACGGCCACAAGGGGACTGAGACACGGCCCTTACTCCTACGGGAGGCAGCAGTGGGGAATATTGGACAATGGACCGAGAGTCTGATCCAGCAATTCTG…

## Sheet: Supplementary Data 4
Species	File	Total_reads	n_reads	Rel_abund	Index
F. vincentii	F. vincentii	58485	58473	0.9997948191844064	Replicate 2
F. animalis	F. vincentii	58485	6	1.0259040779687e-4	Replicate 2
F. nucleatum	F. vincentii	58485	1	1.709840129947e-5	Replicate 2
F. necrophorum	F. vincentii	58485	1	1.709840129947e-5	Replicate 2
F. polymorphum	F. vincentii	58485	1	1.709840129947e-5	Replicate 2
P. micra	F. vincentii	58485	1	1.709840129947e-5	Replicate 2
F. varium	F. vincentii	58485	1	1.709840129947e-5	Replicate 2
F. pseudoperiodonticum	F. periodonticum	39653	37895	0.9556653973217664	Replicate 2
F. periodonticum	F. periodonticum	39653	1732	0.04367891458401634	Replicate 2
P. micra	F. periodonticum	39653	14	3.5306281996318e-4	Replicate 2
F. polymorphum	F. periodonticum	39653	4	1.0087509141805e-4	Replicate 2
F. varium	F. periodonticum	39653	3	7.565631856353e-5	Replicate 2
F. necrophorum	F. periodonticum	39653	2	5.043754570902e-5	Replicate 2
F. nucleatum	F. periodonticum	39653	2	5.043754570902e-5	Replicate 2
F. vincentii	F. periodonticum	39653	1	2.521877285451e-5	Replicate 2
F. animalis	F. animalis	69476	69461	0.9997840981058208	Replicate 2
F. nucleatum	F. animalis	69476	4	5.75738384478e-5	Replicate 2
F. vincentii	F. animalis	69476	4	5.75738384478e-5	Replicate 2
P. sp	F. animalis	69476	2	2.87869192239e-5	Replicate 2
F. polymorphum	F. animalis	69476	1	1.439345961195e-5	Replicate 2
R. mucilaginosa	F. animalis	69476	1	1.439345961195e-5	Replicate 2
P. micra	F. animalis	69476	1	1.439345961195e-5	Replicate 2
F. periodonticum	F. animalis	69476	1	1.439345961195e-5	Replicate 2
S. sanguinis	F. animalis	69476	1	1.439345961195e-5	Replicate 2
F. pseudoperiodonticum	F. periodonticum	40219	38368	0.9539769760560928	Replicate 1
F. periodonticum	F. periodonticum	40219	1822	0.04530197170491559	Replicate 1
P. micra	F. periodonticum	40219	17	4.2268579527089e-4	Replicate 1
F. polymorphum	F. periodonticum	40219	3	7.459161093015e-5	Replicate 1
F. animalis	F. periodonticum	40219	2	4.97277406201e-5	Replicate 1
F. nucleatum	F. periodonticum	40219	2	4.97277406201e-5	Replicate 1
F. necrophorum	F. periodonticum	40219	2	4.97277406201e-5	Replicate 1
F. hwasookii	F. periodonticum	40219	1	2.486387031005e-5	Replicate 1
F. vincentii	F. periodonticum	40219	1	2.486387031005e-5	Replicate 1
F. varium	F. periodonticum	40219	1	2.486387031005e-5	Replicate 1
F. vincentii	F. vincentii	59876	59865	0.9998162869931192	Replicate 1
F. animalis	F. vincentii	59876	4	6.680472977486e-5	Replicate 1
F. polymorphum	F. vincentii	59876	3	5.010354733115e-5	Replicate 1
F. nucleatum	F. vincentii	59876	3	5.010354733115e-5	Replicate 1
P. micra	F. vincentii	59876	1	1.670118244371e-5	Replicate 1
F. animalis	F. animalis	69328	69312	0.999769213016386	Replicate 1
F. nucleatum	F. animalis	69328	7	1.0096930533117e-4	Replicate 1
F. vincentii	F. animalis	69328	4	5.769674590353e-5	Replicate 1
F. necrophorum	F. animalis	69328	2	2.884837295176e-5	Replicate 1
P. micra	F. animalis	69328	2	2.884837295176e-5	Replicate 1
F. varium	F. animalis	69328	1	1.442418647588e-5	Replicate 1
F. varium	F. varium	49984	49968	0.9996798975672216	Replicate 2
F. necrophorum	F. varium	49984	10	2.0006402048655e-4	Replicate 2
F. vincentii	F. varium	49984	2	4.001280409731e-5	Replicate 2
F. animalis	F. varium	49984	1	2.000640204865e-5	Replicate 2
F. nucleatum	F. varium	49984	1	2.000640204865e-5	Replicate 2
F. ulcerans	F. varium	49984	1	2.000640204865e-5	Replicate 2
F. pseudoperiodonticum	F. varium	49984	1	2.000640204865e-5	Replicate 2
F. nucleatum	F. nucleatum	69875	69219	0.9906118067978532	Replicate 1
P. micra	F. nucleatum	69875	628	0.00898747763864043	Replicate 1
P. sp	F. nucleatum	69875	13	1.860465116279e-4	Replicate 1
F. animalis	F. nucleatum	69875	4	5.724508050089e-5	Replicate 1
F. vincentii	F. nucleatum	69875	4	5.724508050089e-5	Replicate 1
F. polymorphum	F. nucleatum	69875	3	4.293381037567e-5	Replicate 1
F. canifelinum	F. nucleatum	69875	1	1.431127012522e-5	Replicate 1
F. pseudoperiodonticum	F. nucleatum	69875	1	1.431127012522e-5	Replicate 1
F. periodonticum	F. nucleatum	69875	1	1.431127012522e-5	Replicate 1
F. necrophorum	F. necrophorum	56607	56600	0.9998763403819316	Replicate 1
F. animalis	F. necrophorum	56607	3	5.299697917218e-5	Replicate 1
F. varium	F. necrophorum	56607	3	5.299697917218e-5	Replicate 1
F. nucleatum	F. necrophorum	56607	1	1.766565972406e-5	Replicate 1
F. polymorphum	F. polymorphum	59741	59714	0.9995480490785222	Replicate 2
F. nucleatum	F. polymorphum	59741	7	1.1717246112385e-4	Replicate 2
F. canifelinum	F. polymorphum	59741	6	1.0043353810615e-4	Replicate 2
F. vincentii	F. polymorphum	59741	3	5.021676905307e-5	Replicate 2
P. micra	F. polymorphum	59741	3	5.021676905307e-5	Replicate 2
F. animalis	F. polymorphum	59741	2	3.347784603538e-5	Replicate 2
P. sp	F. polymorphum	59741	1	1.673892301769e-5	Replicate 2
F. varium	F. polymorphum	59741	1	1.673892301769e-5	Replicate 2
F. nucleatum	F. nucleatum	68020	67370	0.9904439870626286	Replicate 2
P. micra	F. nucleatum	68020	620	0.00911496618641576	Replicate 2
P. sp	F. nucleatum	68020	15	2.205233754778e-4	Replicate 2
F. canifelinum	F. nucleatum	68020	4	5.880623346074e-5	Replicate 2
F. vincentii	F. nucleatum	68020	2	2.940311673037e-5	Replicate 2
F. pseudoperiodonticum	F. nucleatum	68020	2	2.940311673037e-5	Replicate 2
F. animalis	F. nucleatum	68020	2	2.940311673037e-5	Replicate 2
F. polymorphum	F. nucleatum	68020	2	2.940311673037e-5	Replicate 2
F. necrophorum	F. nucleatum	68020	1	1.470155836518e-5	Replicate 2
F. varium	F. varium	49055	49031	0.9995107532361636	Replicate 1
F. necrophorum	F. varium	49055	9	1.8346753643869e-4	Replicate 1
F. ulcerans	F. varium	49055	6	1.2231169095912e-4	Replicate 1
F. vincentii	F. varium	49055	4	8.154112730608e-5	Replicate 1
F. animalis	F. varium	49055	2	4.077056365304e-5	Replicate 1
P. micra	F. varium	49055	1	2.038528182652e-5	Replicate 1
E. cecorum	F. varium	49055	1	2.038528182652e-5	Replicate 1
F. polymorphum	F. varium	49055	1	2.038528182652e-5	Replicate 1
F. necrophorum	F. necrophorum	52340	52337	0.9999426824608332	Replicate 2
F. varium	F. necrophorum	52340	2	3.821169277799e-5	Replicate 2
F. nucleatum	F. necrophorum	52340	1	1.910584638899e-5	Replicate 2
F. polymorphum	F. polymorphum	67284	67258	0.9996135782652636	Replicate 1
F. animalis	F. polymorphum	67284	7	1.0403662089055e-4	Replicate 1
F. nucleatum	F. polymorphum	67284	4	5.944949765174e-5	Replicate 1
F. vincentii	F. polymorphum	67284	2	2.972474882587e-5	Replicate 1
F. canifelinum	F. polymorphum	67284	2	2.972474882587e-5	Replicate 1
P. micra	F. polymorphum	67284	2	2.972474882587e-5	Replicate 1
F. varium	F. polymorphum	67284	1	1.486237441293e-5	Replicate 1
F. hwasookii	F. polymorphum	67284	1	1.486237441293e-5	Replicate 1
F. necrophorum	F. polymorphum	67284	1	1.486237441293e-5	Replicate 1
P. sp	F. polymorphum	67284	1	1.486237441293e-5	Replicate 1
F. pseudoperiodonticum	F. polymorphum	67284	1	1.486237441293e-5	Replicate 1
F. periodonticum	F. polymorphum	67284	1	1.486237441293e-5	Replicate 1

## Sheet: Supplementary Data 5
Species	File	Total_reads	n_reads	Rel_abund	Replicate
Fusobacterium_animalis	whole_bacteria	303973	91896	0.30231632414721044	1
Fusobacterium_nucleatum	whole_bacteria	303973	84719	0.2787056745171446	1
Fusobacterium_vincentii	whole_bacteria	303973	77281	0.254236395995697	1
Fusobacterium_polymorphum	whole_bacteria	303973	50007	0.16451132172923252	1
Fusobacterium_canifelinum	whole_bacteria	303973	52	1.7106782510288e-4	1
Fusobacterium_necrophorum	whole_bacteria	303973	2	6.57953173472644e-6	1
Fusobacterium_hwasookii	whole_bacteria	303973	2	6.57953173472644e-6	1
Fusobacterium_varium	whole_bacteria	303973	2	6.57953173472644e-6	1
Finegoldia_magna	whole_bacteria	303973	1	3.28976586736322e-6	1
Fusobacterium_animalis	whole_bacteria	381693	116404	0.30496760485521085	2
Fusobacterium_nucleatum	whole_bacteria	381693	105610	0.27668833329403475	2
Fusobacterium_vincentii	whole_bacteria	381693	97888	0.2564574147285908	2
Fusobacterium_polymorphum	whole_bacteria	381693	61638	0.1614858014163215	2
Fusobacterium_canifelinum	whole_bacteria	381693	95	2.4889112454249e-4	2
Fusobacterium_varium	whole_bacteria	381693	14	3.667869203784e-5	2
Fusobacterium_necrophorum	whole_bacteria	381693	14	3.667869203784e-5	2
Fusobacterium_hwasookii	whole_bacteria	381693	6	1.571943944478e-5	2
Limosilactobacillus_vaginalis	whole_bacteria	381693	1	2.6199065741315663e-6	2
Streptococcus_infantis	whole_bacteria	381693	1	2.6199065741315663e-6	2
Fusobacterium_vincentii	whole_bacteria_plus_human	10901	3922	0.35978350610035775	1
Fusobacterium_polymorphum	whole_bacteria_plus_human	10901	3008	0.275937987340611	1
Fusobacterium_animalis	whole_bacteria_plus_human	10901	2533	0.23236400330244933	1
Fusobacterium_nucleatum	whole_bacteria_plus_human	10901	1395	0.12796991101733785	1
Cutibacterium_acnes	whole_bacteria_plus_human	10901	27	0.00247683698743234	1
Fusobacterium_necrophorum	whole_bacteria_plus_human	10901	6	5.5040821942941e-4	1
Acinetobacter_radioresistens	whole_bacteria_plus_human	10901	4	3.6693881295294e-4	1
Fusobacterium_varium	whole_bacteria_plus_human	10901	3	2.752041097147e-4	1
Limosilactobacillus_vaginalis	whole_bacteria_plus_human	10901	2	1.8346940647647e-4	1
Tissierella_carlieri	whole_bacteria_plus_human	10901	1	9.173470323823e-5	1

## Sheet: Supplementary Data 6
Species	Statistic	p.value	Method	Alternative	padj
Fusobacterium vincentii	9	0.20124262095772402	Wilcoxon signed rank test with continuity correction	two.sided	0.603727862873172
Fusobacterium animalis	71	0.013471197018213178	Wilcoxon signed rank test with continuity correction	two.sided	0.040413591054639535
Fusobacterium polymorphum	10	0.10034824646229079	Wilcoxon signed rank test with continuity correction	two.sided	0.3010447393868724

## Sheet: Supplementary Data 7
Species	Mean	Max	Prevalence	Median	Tissue
Fusobacterium animalis	0.0017457624185704716	0.01521065432292483	0.6	6.3917995979135e-5	Cancer
Fusobacterium polymorphum	0.0010820095827863035	0.0193633169737442	0.2	0	Cancer
Fusobacterium vincentii	3.481212089546295e-4	0.006461903398634	0.2	0	Cancer
Fusobacterium animalis	3.622465747190115e-4	0.00222957908249442	0.4	0	Normal
Fusobacterium polymorphum	9.150038465083099e-5	0.00155449890270665	0.15	0	Normal
Fusobacterium vincentii	1.14604552191385e-5	1.9440664315272e-4	0.1	0	Normal

## Sheet: Supplementary Data 8
Species	Rel_abund	Tissue	Basename
Agathobacter rectalis	0.14747863073084946	Cancer	1
Faecalibacterium prausnitzii	0.09779763608850352	Cancer	1
Parabacteroides distasonis	0.08478180851498916	Cancer	1
Phocaeicola vulgatus	0.0746492985971944	Cancer	1
Lachnospira pectinoschiza	0.04425176884381007	Cancer	1
Streptococcus oralis	0.04197169849903889	Cancer	1
Dialister invisus	0.03922129974234183	Cancer	1
Blautia wexlerae	0.03910882990470737	Cancer	1
Acetatifactor intestinalis	0.0272381497689256	Cancer	1
Agathobacter faecis	0.02434460758251196	Cancer	1
Eubacterium sp	0.02156353523373277	Cancer	1
Alistipes hominis	0.02051040857224653	Cancer	1
Bacteroides uniformis	0.02026501983558954	Cancer	1
Klebsiella oxytoca	0.01865976851662508	Cancer	1
Hungatella effluvii	0.01618543208866713	Cancer	1
Streptococcus sp	0.01571510367674123	Cancer	1
Escherichia coli	0.01435524109443376	Cancer	1
Alitiscatomonas sp	0.01433479203304568	Cancer	1
Bacteroides caccae	0.01259662181505869	Cancer	1
Dysosmobacter welbionis	0.01196270091202813	Cancer	1
Leptotrichia wadei	0.01142080078524395	Cancer	1
Blautia faecis	0.01126743282483334	Cancer	1
Ruminococcus bromii	0.01041879677722792	Cancer	1
Haemophilus sp	0.01029610240889943	Cancer	1
Mediterraneibacter torques	0.00878287186618134	Cancer	1
Clostridium sp	0.00785243957302359	Cancer	1
Enterocloster clostridioformis	0.00751503006012024	Cancer	1
Ruminococcus gnavus	0.00741278475317982	Cancer	1
Fusobacterium vincentii	0.006461903398634	Cancer	1
Enterocloster sp	0.00625741278475317	Cancer	1
Fusicatenibacter saccharivorans	0.0054190012678418	Cancer	1
Flavonifractor plautii	0.00520428612326694	Cancer	1
Hominilimicola fabiformis	0.00504069363216228	Cancer	1
Otoolea fessa	0.0046726105271768	Cancer	1
Prevotella buccae	0.00440677272913173	Cancer	1
Lawsonibacter sp	0.00426362929941515	Cancer	1
Veillonella parvula	0.00414093493108666	Cancer	1
Bifidobacterium pullorum	0.00396711790928796	Cancer	1
Haemophilus parainfluenzae	0.00394666884789988	Cancer	1
Anaerostipes hadrus	0.00361948386569056	Cancer	1
Blautia sp	0.00352746308944419	Cancer	1
Clostridium leptum	0.00349678949736207	Cancer	1
Vermiculatibacterium sp	0.00338431965972761	Cancer	1
Centipeda felix	0.00285264406363747	Cancer	1
Porphyromonas gingivalis	0.00277084781808515	Cancer	1
Anaeromassilibacillus stercoravium	0.00266860251114473	Cancer	1
Clostridium neonatale	0.00262770438836857	Cancer	1
Campylobacter sp	0.00259703079628645	Cancer	1
Sellimonas intestinalis	0.00233119299824138	Cancer	1
Desulfovibrio sp	0.00230051940615925	Cancer	1
Eisenbergiella porci	0.00222894769130096	Cancer	1
Veillonella rogosae	0.00181996646353932	Cancer	1
Fimenecus sp	0.00170749662590487	Cancer	1
Anaerobutyricum hallii	0.00167682303382274	Cancer	1
Ruminococcus sp	0.0016154758496585	Cancer	1
Hungatella hathewayi	0.00154390413480021	Cancer	1
Selenomonas sputigena	0.00152345507341213	Cancer	1
Alistipes onderdonkii	0.00140076070508363	Cancer	1
Hominimerdicola aceti	0.00132918899022534	Cancer	1
Enterocloster aldenensis	0.00116559649912069	Cancer	1
Terrisporobacter othiniensis	0.0011451474377326	Cancer	1
Blautia celeris	9.3043229315774e-4	Cancer	1
Enterocloster bolteae	8.4863604760541e-4	Cancer	1
Porphyromonas sp	7.6683980205308e-4	Cancer	1
Gordonibacter urolithinfaciens	7.2594167927692e-4	Cancer	1
Otoolea symbiosa	7.0549261788883e-4	Cancer	1
Veillonella hominis	6.6459449511267e-4	Cancer	1
Selenomonas sp	6.236963723365e-4	Cancer	1
Intestinimonas butyriciproducens	5.8279824956034e-4	Cancer	1
Lachnoclostridium monacensis	5.8279824956034e-4	Cancer	1
Bifidobacterium adolescentis	5.6234918817226e-4	Cancer	1
Streptococcus rubneri	5.1122653470205e-4	Cancer	1
Bilophila wadsworthia	5.0100200400801e-4	Cancer	1
Staphylococcus epidermidis	4.9077747331397e-4	Cancer	1
Longicatena caecimuris	4.8055294261993e-4	Cancer	1
Solibaculum mannosilyticum	4.7032841192589e-4	Cancer	1
Dysosmobacter faecalis	4.4987935053781e-4	Cancer	1
Streptococcus mitis	4.0898122776164e-4	Cancer	1
Allocoprobacillus merdigallinarum	3.987566970676e-4	Cancer	1
Akkermansia muciniphila	3.6808310498548e-4	Cancer	1
Streptococcus parasanguinis	3.6808310498548e-4	Cancer	1
Eggerthella lenta	3.5785857429144e-4	Cancer	1
Enterobacter kobei	3.4763404359739e-4	Cancer	1
Blautia luti	3.1696045151527e-4	Cancer	1
Streptococcus ilei	2.7606232873911e-4	Cancer	1
Romboutsia sp	2.6583779804506e-4	Cancer	1
Veillonella nakazawae	2.5561326735102e-4	Cancer	1
Veillonella atypica	2.4538873665698e-4	Cancer	1
Faecalibacillus intestinalis	2.3516420596294e-4	Cancer	1
Intestinibacter bartlettii	2.249396752689e-4	Cancer	1
Anaeroglobus micronuciformis	2.1471514457486e-4	Cancer	1
Anthropogastromicrobium aceti	2.1471514457486e-4	Cancer	1
Campylobacter concisus	2.0449061388082e-4	Cancer	1
Agathobacter sp	1.9426608318678e-4	Cancer	1
Lacticaseibacillus paracasei	1.8404155249274e-4	Cancer	1
Collinsella sp	1.8404155249274e-4	Cancer	1
Bifidobacterium dentium	1.7381702179869e-4	Cancer	1
Streptococcus cristatus	1.5336796041061e-4	Cancer	1
Anaerotruncus massiliensis	1.5336796041061e-4	Cancer	1
Gallintestinimicrobium propionicum	1.4314342971657e-4	Cancer	1
Parvimonas micra	1.3291889902253e-4	Cancer	1
Fusobacterium animalis	1.3291889902253e-4	Cancer	1
Holdemania sp	1.2269436832849e-4	Cancer	1
Agathobaculum ammoniilyticum	1.1246983763445e-4	Cancer	1
Phocaeicola sp	1.1246983763445e-4	Cancer	1
Acetatifactor acetigignens	1.0224530694041e-4	Cancer	1
Sarcina perfringens	9.202077624637e-5	Cancer	1
Anaerotruncus colihominis	8.179624555232e-5	Cancer	1
Duncaniella sp	7.157171485828e-5	Cancer	1
Cryptobacteroides sp	6.134718416424e-5	Cancer	1
Faecalibacterium longum	6.134718416424e-5	Cancer	1
Pseudobutyricicoccus sp	6.134718416424e-5	Cancer	1
Enterocloster citroniae	5.11226534702e-5	Cancer	1
Granulicatella adiacens	5.11226534702e-5	Cancer	1
Prevotella sp	5.11226534702e-5	Cancer	1
Terrisporobacter petrolearius	5.11226534702e-5	Cancer	1
Ruminococcus gauvreauii	4.089812277616e-5	Cancer	1
Corynebacterium durum	4.089812277616e-5	Cancer	1
Anaerotignum sp	3.067359208212e-5	Cancer	1
Holdemania filiformis	3.067359208212e-5	Cancer	1
Pauljensenia odontolytica	3.067359208212e-5	Cancer	1
Ruminiclostridium siraeum	2.044906138808e-5	Cancer	1
Onthenecus sp	2.044906138808e-5	Cancer	1
Gemmiger qucibialis	2.044906138808e-5	Cancer	1
Streptococcus salivarius	2.044906138808e-5	Cancer	1
Eisenbergiella tayi	2.044906138808e-5	Cancer	1
Akkermansia massiliensis	2.044906138808e-5	Cancer	1
Phocaeicola dorei	2.044906138808e-5	Cancer	1
Clostridium paraputrificum	2.044906138808e-5	Cancer	1
Thomasclavelia spiroformis	2.044906138808e-5	Cancer	1
Dialister hominis	1.022453069404e-5	Cancer	1
Hominicoprocola fusiformis	1.022453069404e-5	Cancer	1
Mediterraneibacter faecis	1.022453069404e-5	Cancer	1
Bacteroides fragilis	1.022453069404e-5	Cancer	1
Streptococcus xiaochunlingii	1.022453069404e-5	Cancer	1
Dorea longicatena	1.022453069404e-5	Cancer	1
Clostridium butyricum	1.022453069404e-5	Cancer	1
Blautia intestinalis	1.022453069404e-5	Cancer	1
Alistipes shahii	1.022453069404e-5	Cancer	1
Odoribacter laneus	1.022453069404e-5	Cancer	1
Lachnospira eligens	1.022453069404e-5	Cancer	1
Rothia mucilaginosa	1.022453069404e-5	Cancer	1
Anaerococcus vaginalis	1.022453069404e-5	Cancer	1
Dialister succinatiphilus	1.022453069404e-5	Cancer	1
Odoribacter splanchnicus	1.022453069404e-5	Cancer	1
Veillonella sp	1.022453069404e-5	Cancer	1
Veillonella dispar	1.022453069404e-5	Cancer	1
Bradyrhizobium brasilense	1.022453069404e-5	Cancer	1
Parasutterella excrementihominis	1.022453069404e-5	Cancer	1
Parabacteroides goldsteinii	1.022453069404e-5	Cancer	1
Blautia fusiformis	1.022453069404e-5	Cancer	1
Phocaeicola massiliensis	1.022453069404e-5	Cancer	1
Actinomyces oris	1.022453069404e-5	Cancer	1
Thomasclavelia ramosa	1.022453069404e-5	Cancer	1
Bacteroides thetaiotaomicron	1.022453069404e-5	Cancer	1
Holdemanella sp	1.022453069404e-5	Cancer	1
Mycobacterium tuberculosis	1.022453069404e-5	Cancer	1
Agathobacter rectalis	0.16161967590424323	Normal	1
Faecalibacterium prausnitzii	0.1177958277020246	Normal	1
Parabacteroides distasonis	0.10490960913141802	Normal	1
Phocaeicola vulgatus	0.09029719928811336	Normal	1
Blautia wexlerae	0.04765090792308413	Normal	1
Dialister invisus	0.04302096854049859	Normal	1
Lachnospira pectinoschiza	0.03823045322556904	Normal	1
Alistipes hominis	0.02569214917504115	Normal	1
Eubacterium sp	0.02459488030402376	Normal	1
Bacteroides uniformis	0.02289545168671635	Normal	1
Agathobacter faecis	0.02265458778820034	Normal	1
Klebsiella oxytoca	0.02151717493409696	Normal	1
Acetatifactor intestinalis	0.02119602306940893	Normal	1
Escherichia coli	0.01625831314983072	Normal	1
Dysosmobacter welbionis	0.0156561534035407	Normal	1
Bacteroides caccae	0.01532162021115735	Normal	1
Blautia faecis	0.01387643682006128	Normal	1
Alitiscatomonas sp	0.01319398910759925	Normal	1
Haemophilus sp	0.01071844348396247	Normal	1
Mediterraneibacter torques	0.0105311048962278	Normal	1
Ruminococcus bromii	0.01038391029157913	Normal	1
Ruminococcus gnavus	0.00967469992372643	Normal	1
Hominilimicola fabiformis	0.00659699455379962	Normal	1
Enterocloster sp	0.00644979994915095	Normal	1
Fusicatenibacter saccharivorans	0.00640965596606495	Normal	1
Clostridium sp	0.00616879206754894	Normal	1
Prevotella buccae	0.00572720825360292	Normal	1
Otoolea fessa	0.0053257684227429	Normal	1
Lawsonibacter sp	0.00529900576735223	Normal	1
Bifidobacterium pullorum	0.00519195514578956	Normal	1
Veillonella parvula	0.00489756593649221	Normal	1
Flavonifractor plautii	0.00480389664262488	Normal	1
Anaerostipes hadrus	0.00473699000414821	Normal	1
Blautia sp	0.0046165580548902	Normal	1
Clostridium leptum	0.0045764140718042	Normal	1
Haemophilus parainfluenzae	0.00321151864688014	Normal	1
Hungatella effluvii	0.00317137466379414	Normal	1
Sellimonas intestinalis	0.00305094271453613	Normal	1
Desulfovibrio sp	0.00297065474836413	Normal	1
Eisenbergiella porci	0.00291712943758279	Normal	1
Fimenecus sp	0.00223468172512076	Normal	1
Anaerobutyricum hallii	0.00219453774203476	Normal	1
Hungatella hathewayi	0.00199381782660475	Normal	1
Ruminococcus sp	0.00191352986043275	Normal	1
Alistipes onderdonkii	0.00183324189426074	Normal	1
Anaeromassilibacillus stercoravium	0.00173957260039341	Normal	1
Hominimerdicola aceti	0.00173957260039341	Normal	1
Blautia celeris	0.00121770082027538	Normal	1
Enterocloster aldenensis	0.00113741285410338	Normal	1
Otoolea symbiosa	9.2331161097804e-4	Normal	1
Gordonibacter urolithinfaciens	9.2331161097804e-4	Normal	1
Terrisporobacter othiniensis	8.8316762789203e-4	Normal	1
Veillonella hominis	8.697863001967e-4	Normal	1
Enterocloster bolteae	8.697863001967e-4	Normal	1
Streptococcus oralis	7.7611700632936e-4	Normal	1
Veillonella rogosae	7.6273567863403e-4	Normal	1
Intestinimonas butyriciproducens	7.6273567863403e-4	Normal	1
Lachnoclostridium monacensis	7.6273567863403e-4	Normal	1
Enterocloster clostridioformis	7.493543509387e-4	Normal	1
Streptococcus rubneri	6.6906638476669e-4	Normal	1
Bilophila wadsworthia	6.5568505707136e-4	Normal	1
Longicatena caecimuris	6.2892240168069e-4	Normal	1
Solibaculum mannosilyticum	6.1554107398536e-4	Normal	1
Dysosmobacter faecalis	5.8877841859469e-4	Normal	1
Allocoprobacillus merdigallinarum	5.2187178011802e-4	Normal	1
Campylobacter sp	5.2187178011802e-4	Normal	1
Streptococcus sp	4.9510912472735e-4	Normal	1
Streptococcus parasanguinis	4.8172779703202e-4	Normal	1
Enterobacter kobei	4.5496514164135e-4	Normal	1
Blautia luti	4.1482115855535e-4	Normal	1
Akkermansia muciniphila	4.0143983086001e-4	Normal	1
Eggerthella lenta	3.8805850316468e-4	Normal	1
Streptococcus ilei	3.6129584777401e-4	Normal	1
Romboutsia sp	3.4791452007868e-4	Normal	1
Porphyromonas sp	3.4791452007868e-4	Normal	1
Veillonella nakazawae	3.3453319238334e-4	Normal	1
Veillonella atypica	3.2115186468801e-4	Normal	1
Anthropogastromicrobium aceti	2.8100788160201e-4	Normal	1
Anaeroglobus micronuciformis	2.8100788160201e-4	Normal	1
Intestinibacter bartlettii	2.6762655390667e-4	Normal	1
Agathobacter sp	0.00025424522621134003	Normal	1
Faecalibacillus intestinalis	0.00025424522621134003	Normal	1
Lacticaseibacillus paracasei	2.4086389851601e-4	Normal	1
Bifidobacterium dentium	2.2748257082067e-4	Normal	1
Collinsella sp	2.2748257082067e-4	Normal	1
Anaerotruncus massiliensis	2.0071991543e-4	Normal	1
Streptococcus cristatus	2.0071991543e-4	Normal	1
Gallintestinimicrobium propionicum	1.8733858773467e-4	Normal	1
Porphyromonas gingivalis	1.8733858773467e-4	Normal	1
Parvimonas micra	1.60575932344e-4	Normal	1
Holdemania sp	1.60575932344e-4	Normal	1
Phocaeicola sp	1.4719460464867e-4	Normal	1
Agathobaculum ammoniilyticum	1.4719460464867e-4	Normal	1
Sarcina perfringens	1.20431949258e-4	Normal	1
Centipeda felix	1.0705062156267e-4	Normal	1
Anaerotruncus colihominis	1.0705062156267e-4	Normal	1
Acetatifactor acetigignens	8.0287966172e-5	Normal	1
Campylobacter concisus	8.0287966172e-5	Normal	1
Cryptobacteroides sp	8.0287966172e-5	Normal	1
Faecalibacterium longum	8.0287966172e-5	Normal	1
Pseudobutyricicoccus sp	8.0287966172e-5	Normal	1
Terrisporobacter petrolearius	6.690663847666e-5	Normal	1
Enterocloster citroniae	6.690663847666e-5	Normal	1
Prevotella sp	6.690663847666e-5	Normal	1
Duncaniella sp	6.690663847666e-5	Normal	1
Granulicatella adiacens	6.690663847666e-5	Normal	1
Corynebacterium durum	5.352531078133e-5	Normal	1
Ruminococcus gauvreauii	5.352531078133e-5	Normal	1
Selenomonas sputigena	5.352531078133e-5	Normal	1
Holdemania filiformis	4.0143983086e-5	Normal	1
Anaerotignum sp	4.0143983086e-5	Normal	1
Pauljensenia odontolytica	4.0143983086e-5	Normal	1
Phocaeicola dorei	2.676265539066e-5	Normal	1
Streptococcus salivarius	2.676265539066e-5	Normal	1
Thomasclavelia spiroformis	2.676265539066e-5	Normal	1
Eisenbergiella tayi	2.676265539066e-5	Normal	1
Clostridium paraputrificum	2.676265539066e-5	Normal	1
Gemmiger qucibialis	2.676265539066e-5	Normal	1
Akkermansia massiliensis	2.676265539066e-5	Normal	1
Onthenecus sp	2.676265539066e-5	Normal	1
Ruminiclostridium siraeum	2.676265539066e-5	Normal	1
Holdemanella sp	1.338132769533e-5	Normal	1
Parasutterella excrementihominis	1.338132769533e-5	Normal	1
Bifidobacterium adolescentis	1.338132769533e-5	Normal	1
Thomasclavelia ramosa	1.338132769533e-5	Normal	1
Hominicoprocola fusiformis	1.338132769533e-5	Normal	1
Veillonella dispar	1.338132769533e-5	Normal	1
Parabacteroides goldsteinii	1.338132769533e-5	Normal	1
Clostridium butyricum	1.338132769533e-5	Normal	1
Bacteroides thetaiotaomicron	1.338132769533e-5	Normal	1
Odoribacter laneus	1.338132769533e-5	Normal	1
Veillonella sp	1.338132769533e-5	Normal	1
Dialister hominis	1.338132769533e-5	Normal	1
Actinomyces oris	1.338132769533e-5	Normal	1
Streptococcus xiaochunlingii	1.338132769533e-5	Normal	1
Mycobacterium tuberculosis	1.338132769533e-5	Normal	1
Blautia fusiformis	1.338132769533e-5	Normal	1
Bradyrhizobium brasilense	1.338132769533e-5	Normal	1
Dorea longicatena	1.338132769533e-5	Normal	1
Blautia intestinalis	1.338132769533e-5	Normal	1
Dialister succinatiphilus	1.338132769533e-5	Normal	1
Lachnospira eligens	1.338132769533e-5	Normal	1
Phocaeicola vulgatus	0.1050762610507626	Cancer	2
Gemmiger qucibialis	0.0837946808379468	Cancer	2
Parabacteroides distasonis	0.0568289705682897	Cancer	2
Roseburia amylophila	0.0432536404325364	Cancer	2
Faecalibacterium prausnitzii	0.034893900348939	Cancer	2
Faecalibacterium duncaniae	0.03329100033291	Cancer	2
Eubacterium sp	0.0283959902839599	Cancer	2
Parabacteroides merdae	0.0276068702760687	Cancer	2
Streptococcus agalactiae	0.0266821202668212	Cancer	2
Bacteroides caccae	0.0258806702588067	Cancer	2
Enterocloster sp	0.0255600902556009	Cancer	2
Gemmiger formicilis	0.0237105902371059	Cancer	2
Barnesiella intestinihominis	0.0217254602172546	Cancer	2
Prevotella sp	0.0209979902099799	Cancer	2
Parvimonas micra	0.0195430501954305	Cancer	2
Agathobacter faecis	0.0183963601839636	Cancer	2
Dialister invisus	0.0167934601679346	Cancer	2
Eubacterium ramulus	0.0167071501670715	Cancer	2
Escherichia coli	0.015659100156591	Cancer	2
Otoolea fessa	0.0152522101525221	Cancer	2
Ruminococcus bromii	0.0137479501374795	Cancer	2
Bacteroides uniformis	0.0137232901372329	Cancer	2
Bacteroides cellulosilyticus	0.0136246501362465	Cancer	2
Alistipes finegoldii	0.0130081501300815	Cancer	2
Parabacteroides goldsteinii	0.0126259201262592	Cancer	2
Blautia faecis	0.012083400120834	Cancer	2
Mediterraneibacter torques	0.0116765101167651	Cancer	2
Ruminococcus sp	0.0116765101167651	Cancer	2
Prevotella nigrescens	0.010603800106038	Cancer	2
Blautia wexlerae	0.0103818601038186	Cancer	2
Anaerotignum lactatifermentans	0.0103448701034487	Cancer	2
Selenomonas sputigena	0.0102955501029555	Cancer	2
Bacteroides thetaiotaomicron	0.0089639100896391	Cancer	2
Peptostreptococcus sp	0.0086433300864333	Cancer	2
Alistipes hominis	0.0075459600754596	Cancer	2
Fusicatenibacter saccharivorans	0.0072870300728703	Cancer	2
Tidjanibacter inops	0.0062266500622665	Cancer	2
Ventricola sp	0.0060910200609102	Cancer	2
Hominenteromicrobium mulieris	0.0058814100588141	Cancer	2
Bariatricus comes	0.0057457800574578	Cancer	2
Clostridium leptum	0.0051662700516627	Cancer	2
Phascolarctobacterium faecium	0.0045374400453744	Cancer	2
Vescimonas coprocola	0.0045251100452511	Cancer	2
Dysosmobacter welbionis	0.0044018100440181	Cancer	2
Bacteroides xylanisolvens	0.0037853100378531	Cancer	2
Agathobaculum hominis	0.00369900003699	Cancer	2
Acetatifactor acetigignens	0.0036866700368667	Cancer	2
Blautia fusiformis	0.002959200029592	Cancer	2
Lachnospira sp	0.0027495900274959	Cancer	2
Brotaphodocola sp	0.0027372600273726	Cancer	2
Ruminococcus gnavus	0.0026509500265095	Cancer	2
Bacteroides ovatus	0.0024413400244134	Cancer	2
Alistipes communis	0.0024290100242901	Cancer	2
Odoribacter splanchnicus	0.0022070700220707	Cancer	2
Anaerostipes hadrus	0.0021454200214542	Cancer	2
Anaerotignum sp	0.0019604700196047	Cancer	2
Fimenecus sp	0.0019111500191115	Cancer	2
Dorea formicigenerans	0.0017755200177552	Cancer	2
Collinsella sp	0.0017631900176319	Cancer	2
Blautia sp	0.0017508600175086	Cancer	2
Bilophila wadsworthia	0.0016645500166455	Cancer	2
Gemmiger sp	0.0015905700159057	Cancer	2
Roseburia hominis	0.0014056200140562	Cancer	2
Enterocloster bolteae	0.0013193100131931	Cancer	2
Eisenbergiella porci	0.0012206700122067	Cancer	2
Anaerobutyricum hallii	0.0012083400120834	Cancer	2
Hominilimicola fabiformis	0.0011836800118368	Cancer	2
Hornefia sp	0.0011713500117135	Cancer	2
Bacteroides intestinalis	0.0011713500117135	Cancer	2
Collinsella aerofaciens	0.0011466900114669	Cancer	2
Lawsonibacter sp	0.0011220300112203	Cancer	2
Fusobacterium animalis	0.0010850400108504	Cancer	2
Lactococcus raffinolactis	0.0010850400108504	Cancer	2
Agathobaculum butyriciproducens	0.0010233900102339	Cancer	2
Roseburia inulinivorans	9.86400009864e-4	Cancer	2
Flavonifractor plautii	9.247500092475e-4	Cancer	2
Akkermansia muciniphila	9.000900090009e-4	Cancer	2
Bifidobacterium bifidum	8.877600088776e-4	Cancer	2
Otoolea sp	8.384400083844e-4	Cancer	2
Enterocloster clostridioformis	8.261100082611e-4	Cancer	2
Campylobacter sp	8.014500080145e-4	Cancer	2
Eubacterium sulci	7.891200078912e-4	Cancer	2
Enterocloster citroniae	7.891200078912e-4	Cancer	2
Oribacterium asaccharolyticum	7.028100070281e-4	Cancer	2
Coprococcus catus	6.781500067815e-4	Cancer	2
Hominimerdicola aceti	6.658200066582e-4	Cancer	2
Lachnoclostridium ammoniilytica	6.16500006165e-4	Cancer	2
Centipeda felix	5.795100057951e-4	Cancer	2
Gemella haemolysans	5.671800056718e-4	Cancer	2
Alitiscatomonas sp	5.178600051786e-4	Cancer	2
Amedibacillus dolichus	5.055300050553e-4	Cancer	2
Otoolea symbiosa	4.685400046854e-4	Cancer	2
Blautia intestinalis	4.685400046854e-4	Cancer	2
Butyricimonas virosa	4.562100045621e-4	Cancer	2
Streptococcus oralis	4.315500043155e-4	Cancer	2
Faecalibacterium longum	4.192200041922e-4	Cancer	2
Hungatella hathewayi	3.822300038223e-4	Cancer	2
Merdicola sp	3.575700035757e-4	Cancer	2
Schaedlerella glycyrrhizinilytica	3.452400034524e-4	Cancer	2
Anaeromassilibacillus stercoravium	3.329100033291e-4	Cancer	2
Agathobaculum ammoniilyticum	3.082500030825e-4	Cancer	2
Solibaculum mannosilyticum	2.959200029592e-4	Cancer	2
Paramuribaculum sp	2.835900028359e-4	Cancer	2
Gallintestinimicrobium propionicum	2.712600027126e-4	Cancer	2
Treponema sp	2.712600027126e-4	Cancer	2
Streptococcus salivarius	2.589300025893e-4	Cancer	2
Alistipes ihumii	2.589300025893e-4	Cancer	2
Streptococcus parasanguinis	2.342700023427e-4	Cancer	2
Paraprevotella sp	2.342700023427e-4	Cancer	2
Dysosmobacter sp	2.096100020961e-4	Cancer	2
Pauljensenia sp	1.972800019728e-4	Cancer	2
Faecalibacillus intestinalis	1.849500018495e-4	Cancer	2
Streptococcus sp	1.726200017262e-4	Cancer	2
Clostridium paraputrificum	1.726200017262e-4	Cancer	2
Cutibacterium acnes	1.726200017262e-4	Cancer	2
Eggerthella lenta	1.602900016029e-4	Cancer	2
Blautia obeum	1.602900016029e-4	Cancer	2
Alistipes onderdonkii	1.356300013563e-4	Cancer	2
Limosilactobacillus portuensis	1.23300001233e-4	Cancer	2
Intestinibacter bartlettii	1.23300001233e-4	Cancer	2
Streptococcus pyogenes	1.109700011097e-4	Cancer	2
Anthropogastromicrobium aceti	1.109700011097e-4	Cancer	2
Sellimonas intestinalis	9.86400009864e-5	Cancer	2
Granulicatella adiacens	9.86400009864e-5	Cancer	2
Alloprevotella sp	8.63100008631e-5	Cancer	2
Blautia ammoniilytica	8.63100008631e-5	Cancer	2
Eisenbergiella tayi	8.63100008631e-5	Cancer	2
Cryptobacteroides sp	7.39800007398e-5	Cancer	2
Enterocloster aldenensis	7.39800007398e-5	Cancer	2
Bacteroides sp	6.16500006165e-5	Cancer	2
Mediterraneibacter faecis	6.16500006165e-5	Cancer	2
Centipeda sp	6.16500006165e-5	Cancer	2
Caecibacter massiliensis	4.93200004932e-5	Cancer	2
Acetatifactor intestinalis	4.93200004932e-5	Cancer	2
Veillonella parvula	4.93200004932e-5	Cancer	2
Limivivens faecihominis	3.69900003699e-5	Cancer	2
Fusobacterium vincentii	3.69900003699e-5	Cancer	2
Agathobacter rectalis	3.69900003699e-5	Cancer	2
Thomasclavelia ramosa	3.69900003699e-5	Cancer	2
Phocaeicola dorei	3.69900003699e-5	Cancer	2
Veillonella rogosae	3.69900003699e-5	Cancer	2
Bacteroides fragilis	3.69900003699e-5	Cancer	2
Streptococcus hominis	3.69900003699e-5	Cancer	2
Intestinimonas butyriciproducens	3.69900003699e-5	Cancer	2
Enterocloster pacaense	2.46600002466e-5	Cancer	2
Centipeda massiliensis	2.46600002466e-5	Cancer	2
Butyricicoccus sp	2.46600002466e-5	Cancer	2
Enterococcus durans	2.46600002466e-5	Cancer	2
Bifidobacterium longum	2.46600002466e-5	Cancer	2
Streptococcus mitis	2.46600002466e-5	Cancer	2
Parasutterella excrementihominis	2.46600002466e-5	Cancer	2
Alistipes shahii	1.23300001233e-5	Cancer	2
Phocaeicola massiliensis	1.23300001233e-5	Cancer	2
Holdemania sp	1.23300001233e-5	Cancer	2
Parabacteroides segnis	1.23300001233e-5	Cancer	2
Streptococcus pneumoniae	1.23300001233e-5	Cancer	2
Pseudoruminococcus massiliensis	1.23300001233e-5	Cancer	2
Scatocola faecipullorum	1.23300001233e-5	Cancer	2
Streptococcus infantis	1.23300001233e-5	Cancer	2
Bacteroides hominis	1.23300001233e-5	Cancer	2
Peptostreptococcus anaerobius	1.23300001233e-5	Cancer	2
Choladousia sp	1.23300001233e-5	Cancer	2
Mycobacterium tuberculosis	1.23300001233e-5	Cancer	2
Slackia exigua	1.23300001233e-5	Cancer	2
Prevotella intermedia	1.23300001233e-5	Cancer	2
Rothia sp	1.23300001233e-5	Cancer	2
Clostridium sp	1.23300001233e-5	Cancer	2
Dialister hominis	1.23300001233e-5	Cancer	2
Butyricimonas paravirosa	1.23300001233e-5	Cancer	2
Bifidobacterium pseudocatenulatum	1.23300001233e-5	Cancer	2
Blautia acetigignens	1.23300001233e-5	Cancer	2
Ruminiclostridium siraeum	1.23300001233e-5	Cancer	2
Phocaeicola vulgatus	0.10148958235127746	Normal	2
Gemmiger qucibialis	0.09544011816096289	Normal	2
Parabacteroides distasonis	0.05123974733666447	Normal	2
Roseburia amylophila	0.04985701266459257	Normal	2
Faecalibacterium duncaniae	0.03827660978599039	Normal	2
Faecalibacterium prausnitzii	0.03657961723390214	Normal	2
Eubacterium sp	0.03345275132773954	Normal	2
Gemmiger formicilis	0.0279846642154552	Normal	2
Streptococcus agalactiae	0.02620910719336287	Normal	2
Enterocloster sp	0.02503064014330159	Normal	2
Prevotella sp	0.02333364759121334	Normal	2
Parvimonas micra	0.0232865089092109	Normal	2
Parabacteroides merdae	0.02270513183118066	Normal	2
Bacteroides caccae	0.02141667452311366	Normal	2
Agathobacter faecis	0.02119669400710222	Normal	2
Eubacterium ramulus	0.02028534615505484	Normal	2
Otoolea fessa	0.01690707394487916	Normal	2
Escherichia coli	0.01651425159485874	Normal	2
Ruminococcus bromii	0.01612142924483831	Normal	2
Dialister invisus	0.01610571635083749	Normal	2
Barnesiella intestinihominis	0.01481725904277049	Normal	2
Mediterraneibacter torques	0.01423588196474026	Normal	2
Ruminococcus sp	0.01393733697872474	Normal	2
Blautia faecis	0.01351308884070268	Normal	2
Bacteroides uniformis	0.01308884070268062	Normal	2
Parabacteroides goldsteinii	0.01249175073064957	Normal	2
Blautia wexlerae	0.012476037836648751	Normal	2
Anaerotignum lactatifermentans	0.01033908425253763	Normal	2
Bacteroides cellulosilyticus	0.00955343955249678	Normal	2
Peptostreptococcus sp	0.00906633983847145	Normal	2
Alistipes finegoldii	0.00905062694447063	Normal	2
Alistipes hominis	0.00876779485245592	Normal	2
Fusicatenibacter saccharivorans	0.0074636246503881	Normal	2
Hominenteromicrobium mulieris	0.00724364413437666	Normal	2
Bariatricus comes	0.00694509914836114	Normal	2
Tidjanibacter inops	0.00592376103830803	Normal	2
Ventricola sp	0.00592376103830803	Normal	2
Clostridium leptum	0.00584519656830395	Normal	2
Vescimonas coprocola	0.00512240344426636	Normal	2
Phascolarctobacterium faecium	0.0042424813802206	Normal	2
Agathobaculum hominis	0.00417962980421734	Normal	2
Blautia fusiformis	0.00347254957418057	Normal	2
Dysosmobacter welbionis	0.00328399484617076	Normal	2
Prevotella nigrescens	0.00323685616416831	Normal	2
Lachnospira sp	0.00303258854215769	Normal	2
Ruminococcus gnavus	0.00300116275415606	Normal	2
Brotaphodocola sp	0.00270261776814053	Normal	2
Acetatifactor acetigignens	0.00251406304013073	Normal	2
Bacteroides xylanisolvens	0.00235693410012256	Normal	2
Bacteroides thetaiotaomicron	0.00235693410012256	Normal	2
Anaerostipes hadrus	0.0023097954181201	Normal	2
Dorea formicigenerans	0.00226265673611765	Normal	2
Fimenecus sp	0.0022155180541152	Normal	2
Collinsella sp	0.00205838911410703	Normal	2
Anaerotignum sp	0.00193268596210049	Normal	2
Roseburia hominis	0.00179126991609314	Normal	2
Bacteroides ovatus	0.00172841834008987	Normal	2
Blautia sp	0.00172841834008987	Normal	2
Alistipes communis	0.00168127965808742	Normal	2
Gemmiger sp	0.0016655667640866	Normal	2
Selenomonas sputigena	0.00155557650608089	Normal	2
Anaerobutyricum hallii	0.00153986361208007	Normal	2
Hominilimicola fabiformis	0.00150843782407843	Normal	2
Hornefia sp	0.0014770120360768	Normal	2
Lactococcus raffinolactis	0.0013827346720719	Normal	2
Collinsella aerofaciens	0.00133559599006945	Normal	2
Agathobaculum butyriciproducens	0.00130417020206781	Normal	2
Enterocloster bolteae	0.00124131862606454	Normal	2
Eisenbergiella porci	0.00119417994406209	Normal	2
Otoolea sp	0.00106847679205556	Normal	2
Bacteroides intestinalis	0.0010213381100531	Normal	2
Odoribacter splanchnicus	9.270607460482e-4	Normal	2
Eubacterium sulci	9.1134785204739e-4	Normal	2
Coprococcus catus	8.6420917004493e-4	Normal	2
Bilophila wadsworthia	8.4849627604412e-4	Normal	2
Bifidobacterium bifidum	8.327833820433e-4	Normal	2
Hominimerdicola aceti	8.1707048804248e-4	Normal	2
Lachnoclostridium ammoniilytica	7.8564470004085e-4	Normal	2
Enterocloster clostridioformis	6.9136733603595e-4	Normal	2
Amedibacillus dolichus	6.4422865403349e-4	Normal	2
Enterocloster citroniae	6.2851576003268e-4	Normal	2
Blautia intestinalis	5.9708997203104e-4	Normal	2
Lawsonibacter sp	5.9708997203104e-4	Normal	2
Flavonifractor plautii	5.8137707803023e-4	Normal	2
Akkermansia muciniphila	5.6566418402941e-4	Normal	2
Faecalibacterium longum	5.3423839602778e-4	Normal	2
Gemella haemolysans	5.3423839602778e-4	Normal	2
Fusobacterium animalis	5.1852550202696e-4	Normal	2
Otoolea symbiosa	5.0281260802614e-4	Normal	2
Hungatella hathewayi	4.8709971402532e-4	Normal	2
Schaedlerella glycyrrhizinilytica	4.3996103202287e-4	Normal	2
Alitiscatomonas sp	4.3996103202287e-4	Normal	2
Roseburia inulinivorans	4.3996103202287e-4	Normal	2
Streptococcus oralis	4.2424813802206e-4	Normal	2
Anaeromassilibacillus stercoravium	4.2424813802206e-4	Normal	2
Merdicola sp	3.9282235002042e-4	Normal	2
Solibaculum mannosilyticum	3.771094560196e-4	Normal	2
Gallintestinimicrobium propionicum	3.4568366801797e-4	Normal	2
Campylobacter sp	3.4568366801797e-4	Normal	2
Streptococcus parasanguinis	2.9854498601552e-4	Normal	2
Dysosmobacter sp	2.5140630401307e-4	Normal	2
Pauljensenia sp	2.5140630401307e-4	Normal	2
Paraprevotella sp	2.5140630401307e-4	Normal	2
Streptococcus salivarius	2.5140630401307e-4	Normal	2
Cutibacterium acnes	2.1998051601143e-4	Normal	2
Streptococcus sp	2.1998051601143e-4	Normal	2
Faecalibacillus intestinalis	2.0426762201062e-4	Normal	2
Blautia obeum	2.0426762201062e-4	Normal	2
Eggerthella lenta	2.0426762201062e-4	Normal	2
Butyricimonas virosa	1.885547280098e-4	Normal	2
Clostridium paraputrificum	1.7284183400898e-4	Normal	2
Limosilactobacillus portuensis	1.5712894000817e-4	Normal	2
Streptococcus pyogenes	1.4141604600735e-4	Normal	2
Anthropogastromicrobium aceti	1.4141604600735e-4	Normal	2
Sellimonas intestinalis	1.2570315200653e-4	Normal	2
Alistipes ihumii	1.2570315200653e-4	Normal	2
Granulicatella adiacens	1.2570315200653e-4	Normal	2
Intestinibacter bartlettii	1.2570315200653e-4	Normal	2
Blautia ammoniilytica	1.0999025800571e-4	Normal	2
Alistipes onderdonkii	1.0999025800571e-4	Normal	2
Paramuribaculum sp	1.0999025800571e-4	Normal	2
Eisenbergiella tayi	1.0999025800571e-4	Normal	2
Enterocloster aldenensis	9.42773640049e-5	Normal	2
Bacteroides sp	7.856447000408e-5	Normal	2
Mediterraneibacter faecis	7.856447000408e-5	Normal	2
Agathobaculum ammoniilyticum	6.285157600326e-5	Normal	2
Streptococcus hominis	4.713868200245e-5	Normal	2
Caecibacter massiliensis	4.713868200245e-5	Normal	2
Limivivens faecihominis	4.713868200245e-5	Normal	2
Thomasclavelia ramosa	4.713868200245e-5	Normal	2
Fusobacterium vincentii	4.713868200245e-5	Normal	2
Agathobacter rectalis	4.713868200245e-5	Normal	2
Phocaeicola dorei	3.142578800163e-5	Normal	2
Bifidobacterium longum	3.142578800163e-5	Normal	2
Enterococcus durans	3.142578800163e-5	Normal	2
Mycobacterium tuberculosis	1.571289400081e-5	Normal	2
Cryptobacteroides sp	1.571289400081e-5	Normal	2
Streptococcus infantis	1.571289400081e-5	Normal	2
Rothia sp	1.571289400081e-5	Normal	2
Streptococcus pneumoniae	1.571289400081e-5	Normal	2
Parabacteroides segnis	1.571289400081e-5	Normal	2
Dialister hominis	1.571289400081e-5	Normal	2
Streptococcus mitis	1.571289400081e-5	Normal	2
Bacteroides fragilis	1.571289400081e-5	Normal	2
Ruminiclostridium siraeum	1.571289400081e-5	Normal	2
Veillonella parvula	1.571289400081e-5	Normal	2
Clostridium sp	1.571289400081e-5	Normal	2
Blautia acetigignens	1.571289400081e-5	Normal	2
Butyricimonas paravirosa	1.571289400081e-5	Normal	2
Choladousia sp	1.571289400081e-5	Normal	2
Acetatifactor intestinalis	1.571289400081e-5	Normal	2
Alistipes shahii	1.571289400081e-5	Normal	2
Holdemania sp	1.571289400081e-5	Normal	2
Pseudoruminococcus massiliensis	1.571289400081e-5	Normal	2
Phocaeicola massiliensis	1.571289400081e-5	Normal	2
Peptostreptococcus anaerobius	1.571289400081e-5	Normal	2
Bacteroides hominis	1.571289400081e-5	Normal	2
Bifidobacterium adolescentis	0.34360206316681974	Cancer	3
Streptococcus dysgalactiae	0.08892814244329825	Cancer	3
Phocaeicola dorei	0.05523917190701618	Cancer	3
Phocaeicola massiliensis	0.03975128947926235	Cancer	3
Blautia obeum	0.03093337101674556	Cancer	3
Gemmiger formicilis	0.0292234861866742	Cancer	3
Bacteroides uniformis	0.02725923832403024	Cancer	3
Brotaphodocola sp	0.02711792552815657	Cancer	3
Anthropogastromicrobium aceti	0.02683529993640924	Cancer	3
Allisonella histaminiformans	0.01671730375185473	Cancer	3
Ventricola sp	0.01314209001625097	Cancer	3
Gemmiger qucibialis	0.01285946442450363	Cancer	3
Parabacteroides distasonis	0.0125344449939942	Cancer	3
Parasutterella excrementihominis	0.01250618243481947	Cancer	3
Eubacterium ramulus	0.01037235921712711	Cancer	3
Ruminococcus gnavus	0.00967992651734614	Cancer	3
Bariatricus comes	0.00956687628064721	Cancer	3
Faecalibacillus intestinalis	0.00853529287076944	Cancer	3
Holdemanella sp	0.00842224263407051	Cancer	3
Fusicatenibacter saccharivorans	0.00771567865470218	Cancer	3
Faecalibacterium duncaniae	0.00719282130996961	Cancer	3
Prevotella sp	0.00681127676111071	Cancer	3
Anaerobutyricum soehngenii	0.00610471278174238	Cancer	3
Otoolea sp	0.00590687486751925	Cancer	3
Agathobacter faecis	0.00580795591040768	Cancer	3
Faecalibacterium longum	0.00577969335123295	Cancer	3
Blautia wexlerae	0.00536988624319932	Cancer	3
Anaerostipes amylophilus	0.00531336112484985	Cancer	3
Bacteroides cellulosilyticus	0.00510139193103935	Cancer	3
Bifidobacterium catenulatum	0.00460679714548152	Cancer	3
Faecalibacterium prausnitzii	0.00422525259662262	Cancer	3
Barnesiella intestinihominis	0.00422525259662262	Cancer	3
Veillonella rogosae	0.00402741468239949	Cancer	3
Roseburia inulinivorans	0.00381544548858899	Cancer	3
Alitiscatomonas sp	0.00380131420900162	Cancer	3
Veillonella nakazawae	0.00373065781106479	Cancer	3
Streptococcus vaginalis	0.00366000141312795	Cancer	3
Bacteroides thetaiotaomicron	0.00344803221931745	Cancer	3
Streptococcus sp	0.00286864975623542	Cancer	3
Phascolarctobacterium faecium	0.00282625591747332	Cancer	3
Anaerostipes hadrus	0.00274146823994912	Cancer	3
Hominilimicola fabiformis	0.00254363032572599	Cancer	3
Hominisplanchenecus faecis	0.00248710520737652	Cancer	3
Agathobacter rectalis	0.00221861089521656	Cancer	3
Ruminococcus intestinalis	0.00219034833604182	Cancer	3
Collinsella sp	0.00219034833604182	Cancer	3
Blautia fusiformis	0.00214795449727972	Cancer	3
Paramuribaculum sp	0.00190772274429449	Cancer	3
Dorea amylophila	0.00180880378718292	Cancer	3
Gemmiger sp	0.00168162227089662	Cancer	3
Acetatifactor intestinalis	0.00159683459337242	Cancer	3
Faecalibacterium sp	0.00156857203419769	Cancer	3
Oliverpabstia tarda	0.00156857203419769	Cancer	3
Otoolea fessa	0.00144139051791139	Cancer	3
Streptococcus salivarius	0.00137073411997456	Cancer	3
Blautia sp	0.00125768388327563	Cancer	3
Blautia faecis	0.00124355260368826	Cancer	3
Mediterraneibacter faecis	0.00122942132410089	Cancer	3
Anaerobutyricum hallii	0.00114463364657669	Cancer	3
Parabacteroides johnsonii	0.00108810852822723	Cancer	3
Oribacterium sp	0.00107397724863986	Cancer	3
Bacteroides zhangwenhongii	0.00105984596905249	Cancer	3
Campylobacter ureolyticus	8.7613933441673e-4	Cancer	3
Alistipes communis	7.7722037730516e-4	Cancer	3
Rothia sp	7.6308909771779e-4	Cancer	3
Enterocloster sp	7.6308909771779e-4	Cancer	3
Escherichia coli	6.6417014060623e-4	Cancer	3
Bacteroides caccae	6.2177630184413e-4	Cancer	3
Bacteroides clarus	5.5111990390729e-4	Cancer	3
Roseburia intestinalis	4.9459478555783e-4	Cancer	3
Haemophilus parainfluenzae	4.8046350597046e-4	Cancer	3
Gemella haemolysans	4.6633222638309e-4	Cancer	3
Lachnoclostridium ammoniilytica	4.5220094679573e-4	Cancer	3
Streptococcus australis	4.3806966720836e-4	Cancer	3
Mediterraneibacter torques	4.3806966720836e-4	Cancer	3
Coprococcus ammoniilyticus	4.0980710803363e-4	Cancer	3
Haemophilus sp	3.6741326927153e-4	Cancer	3
Paraprevotella sp	3.6741326927153e-4	Cancer	3
Gallibacter brachus	3.5328198968416e-4	Cancer	3
Bacteroides xylanisolvens	2.8262559174733e-4	Cancer	3
Roseburia amylophila	2.5436303257259e-4	Cancer	3
Ruminococcus sp	2.2610047339786e-4	Cancer	3
Blautia intestinalis	2.1196919381049e-4	Cancer	3
Parabacteroides goldsteinii	1.9783791422313e-4	Cancer	3
Pauljensenia sp	1.9783791422313e-4	Cancer	3
Odoribacter laneus	1.6957535504839e-4	Cancer	3
Vescimonas sp	1.6957535504839e-4	Cancer	3
Alistipes onderdonkii	1.6957535504839e-4	Cancer	3
Streptococcus parasanguinis	1.5544407546103e-4	Cancer	3
Alistipes hominis	1.5544407546103e-4	Cancer	3
Oribacterium parvum	1.4131279587366e-4	Cancer	3
Pauljensenia odontolytica	1.2718151628629e-4	Cancer	3
Anaerotignum faecicola	1.2718151628629e-4	Cancer	3
Intestinibacter bartlettii	1.1305023669893e-4	Cancer	3
Hominenteromicrobium mulieris	1.1305023669893e-4	Cancer	3
Coprobacter fastidiosus	1.1305023669893e-4	Cancer	3
Veillonella dispar	1.1305023669893e-4	Cancer	3
Actinomyces graevenitzii	9.891895711156e-5	Cancer	3
Oliverpabstia intestinalis	8.478767752419e-5	Cancer	3
Phocaeicola vulgatus	8.478767752419e-5	Cancer	3
Collinsella aerofaciens	8.478767752419e-5	Cancer	3
Bacteroides ovatus	8.478767752419e-5	Cancer	3
Caecibacter massiliensis	8.478767752419e-5	Cancer	3
Streptococcus infantis	7.065639793683e-5	Cancer	3
Neisseria subflava	7.065639793683e-5	Cancer	3
Veillonella atypica	5.652511834946e-5	Cancer	3
Hungatella hathewayi	5.652511834946e-5	Cancer	3
Moraxella cinereus	5.652511834946e-5	Cancer	3
Dorea longicatena	5.652511834946e-5	Cancer	3
Bifidobacterium dentium	5.652511834946e-5	Cancer	3
Wolbachia sp	4.239383876209e-5	Cancer	3
Coprococcus aceti	4.239383876209e-5	Cancer	3
Tidjanibacter inops	4.239383876209e-5	Cancer	3
Acetatifactor acetigignens	4.239383876209e-5	Cancer	3
Parvimonas micra	4.239383876209e-5	Cancer	3
Dialister invisus	4.239383876209e-5	Cancer	3
Fimenecus sp	4.239383876209e-5	Cancer	3
Fusobacterium nucleatum	2.826255917473e-5	Cancer	3
Bacteroides fragilis	2.826255917473e-5	Cancer	3
Ruminococcus bromii	2.826255917473e-5	Cancer	3
Bifidobacterium longum	2.826255917473e-5	Cancer	3
Phocaeicola plebeius	2.826255917473e-5	Cancer	3
Coprococcus sp	2.826255917473e-5	Cancer	3
Streptococcus caecimuris	2.826255917473e-5	Cancer	3
Cutibacterium acnes	2.826255917473e-5	Cancer	3
Lancefieldella sp	2.826255917473e-5	Cancer	3
Lachnospira eligens	2.826255917473e-5	Cancer	3
Dorea formicigenerans	2.826255917473e-5	Cancer	3
Alloprevotella tannerae	1.413127958736e-5	Cancer	3
Mycobacterium tuberculosis	1.413127958736e-5	Cancer	3
Bifidobacterium kashiwanohense	1.413127958736e-5	Cancer	3
Bifidobacterium pseudocatenulatum	1.413127958736e-5	Cancer	3
Eubacterium sp	1.413127958736e-5	Cancer	3
Fusobacterium polymorphum	1.413127958736e-5	Cancer	3
Hominimerdicola aceti	1.413127958736e-5	Cancer	3
Streptococcus pneumoniae	1.413127958736e-5	Cancer	3
Blautia luti	1.413127958736e-5	Cancer	3
Aphodousia faecalis	1.413127958736e-5	Cancer	3
Clostridium butyricum	1.413127958736e-5	Cancer	3
Phascolarctobacterium sp	1.413127958736e-5	Cancer	3
Prevotella timonensis	1.413127958736e-5	Cancer	3
Anaerotardibacter sp	1.413127958736e-5	Cancer	3
Hominicoprocola fusiformis	1.413127958736e-5	Cancer	3
Bacteroides pectinophilus	1.413127958736e-5	Cancer	3
Limosilactobacillus vaginalis	1.413127958736e-5	Cancer	3
Streptococcus thermophilus	1.413127958736e-5	Cancer	3
Streptococcus xiaochunlingii	1.413127958736e-5	Cancer	3
Cryptobacteroides sp	1.413127958736e-5	Cancer	3
Bifidobacterium adolescentis	0.22787040446010623	Normal	3
Streptococcus dysgalactiae	0.10732130647451744	Normal	3
Phocaeicola dorei	0.0722400462841214	Normal	3
Gemmiger formicilis	0.04423289328354284	Normal	3
Brotaphodocola sp	0.04389102193236206	Normal	3
Bacteroides uniformis	0.04341766159995793	Normal	3
Blautia obeum	0.04215536738021354	Normal	3
Anthropogastromicrobium aceti	0.03676431915005523	Normal	3
Phocaeicola massiliensis	0.03124178193867353	Normal	3
Gemmiger qucibialis	0.02224793562299479	Normal	3
Ventricola sp	0.01977594277599537	Normal	3
Ruminococcus gnavus	0.01801399042760216	Normal	3
Eubacterium ramulus	0.01719875874401725	Normal	3
Parasutterella excrementihominis	0.01656761163414506	Normal	3
Parabacteroides distasonis	0.01640982485667701	Normal	3
Allisonella histaminiformans	0.01196549729132698	Normal	3
Otoolea sp	0.01099247883027402	Normal	3
Prevotella sp	0.01086098984905064	Normal	3
Anaerobutyricum soehngenii	0.01051911849786987	Normal	3
Holdemanella sp	0.01036133172040183	Normal	3
Bariatricus comes	0.00980907799926366	Normal	3
Agathobacter faecis	0.00959869562930626	Normal	3
Faecalibacterium longum	0.00883605953821069	Normal	3
Bifidobacterium catenulatum	0.00857308157576395	Normal	3
Bacteroides cellulosilyticus	0.00725819176353021	Normal	3
Streptococcus vaginalis	0.00681112922737074	Normal	3
Blautia wexlerae	0.00557513280387103	Normal	3
Faecalibacillus intestinalis	0.00512807026771156	Normal	3
Anaerostipes amylophilus	0.00504917687897754	Normal	3
Hominilimicola fabiformis	0.00454951875032872	Normal	3
Bacteroides thetaiotaomicron	0.00284016199442486	Normal	3
Fusicatenibacter saccharivorans	0.00281386419818019	Normal	3
Faecalibacterium prausnitzii	0.00255088623573344	Normal	3
Phascolarctobacterium faecium	0.00247199284699942	Normal	3
Hominisplanchenecus faecis	0.00213012149581865	Normal	3
Paramuribaculum sp	0.0018671435333719	Normal	3
Bacteroides zhangwenhongii	0.00107820964603166	Normal	3
Campylobacter ureolyticus	9.9931625729763e-4	Normal	3
Bacteroides caccae	8.9412507231893e-4	Normal	3
Blautia fusiformis	8.6782727607426e-4	Normal	3
Collinsella sp	8.6782727607426e-4	Normal	3
Oliverpabstia tarda	8.1523168358491e-4	Normal	3
Paraprevotella sp	6.8374270236154e-4	Normal	3
Bacteroides xylanisolvens	4.2076473991479e-4	Normal	3
Agathobacter rectalis	3.6816914742544e-4	Normal	3
Intestinibacter bartlettii	2.1038236995739e-4	Normal	3
Gemmiger sp	1.5778677746804e-4	Normal	3
Streptococcus salivarius	1.5778677746804e-4	Normal	3
Collinsella aerofaciens	1.3148898122337e-4	Normal	3
Phocaeicola vulgatus	1.0519118497869e-4	Normal	3
Anaerobutyricum hallii	1.0519118497869e-4	Normal	3
Dialister invisus	7.889338873402e-5	Normal	3
Faecalibacterium sp	5.259559248934e-5	Normal	3
Phocaeicola plebeius	5.259559248934e-5	Normal	3
Lachnospira eligens	5.259559248934e-5	Normal	3
Ruminococcus intestinalis	5.259559248934e-5	Normal	3
Dorea formicigenerans	5.259559248934e-5	Normal	3
Acetatifactor intestinalis	5.259559248934e-5	Normal	3
Ruminococcus bromii	5.259559248934e-5	Normal	3
Cutibacterium acnes	2.629779624467e-5	Normal	3
Blautia sp	2.629779624467e-5	Normal	3
Aphodousia faecalis	2.629779624467e-5	Normal	3
Cryptobacteroides sp	2.629779624467e-5	Normal	3
Prevotella timonensis	2.629779624467e-5	Normal	3
Mediterraneibacter torques	2.629779624467e-5	Normal	3
Streptococcus thermophilus	2.629779624467e-5	Normal	3
Phascolarctobacterium sp	2.629779624467e-5	Normal	3
Veillonella nakazawae	2.629779624467e-5	Normal	3
Bifidobacterium longum	2.629779624467e-5	Normal	3
Oliverpabstia intestinalis	2.629779624467e-5	Normal	3
Parvimonas micra	2.629779624467e-5	Normal	3
Escherichia coli	2.629779624467e-5	Normal	3
Anaerotignum faecicola	2.629779624467e-5	Normal	3
Hominicoprocola fusiformis	2.629779624467e-5	Normal	3
Faecalibacterium duncaniae	2.629779624467e-5	Normal	3
Otoolea fessa	2.629779624467e-5	Normal	3
Anaerostipes hadrus	2.629779624467e-5	Normal	3
Bifidobacterium kashiwanohense	2.629779624467e-5	Normal	3
Eubacterium sp	2.629779624467e-5	Normal	3
Agathobacter faecis	0.14955876526311998	Cancer	4
Faecalibacterium longum	0.1197276951338112	Cancer	4
Faecalibacterium sp	0.05711198357526204	Cancer	4
Roseburia intestinalis	0.05044123473688002	Cancer	4
Ruminococcus intestinalis	0.04925260238446854	Cancer	4
Agathobacter rectalis	0.043871339552642	Cancer	4
Bacteroides stercoris	0.0354356517667399	Cancer	4
Lachnospira sp	0.03176169722292259	Cancer	4
Faecalibacterium prausnitzii	0.02581853546086518	Cancer	4
Phocaeicola dorei	0.02271368367971761	Cancer	4
Faecalibacterium duncaniae	0.02058855311025465	Cancer	4
Phocaeicola massiliensis	0.01968807405539747	Cancer	4
Gemmiger qucibialis	0.01942153225515974	Cancer	4
Gemmiger formicilis	0.0181752692432374	Cancer	4
Anthropogastromicrobium aceti	0.01625184598206245	Cancer	4
Hominicoprocola fusiformis	0.01609336166840759	Cancer	4
Phascolarctobacterium sp	0.01460216835356409	Cancer	4
Hominimerdicola aceti	0.01056081835536505	Cancer	4
Alitiscatomonas sp	0.00861578359687353	Cancer	4
Mediterraneibacter lactaris	0.0085365414400461	Cancer	4
Lachnospira pectinoschiza	0.00847170694809638	Cancer	4
Lachnospira eligens	0.00799625400713179	Cancer	4
Bacteroides uniformis	0.00753520873104491	Cancer	4
Fimenecus sp	0.00729027842812376	Cancer	4
Phocaeicola sp	0.00692288297374203	Cancer	4
Anaerotignum faecicola	0.00662752584374887	Cancer	4
Ruminiclostridium siraeum	0.00633937254619457	Cancer	4
Blautia fusiformis	0.00615927673522313	Cancer	4
Coprococcus aceti	0.0057918812808414	Cancer	4
Gemmiger sp	0.00546770882109282	Cancer	4
Anaerostipes hadrus	0.00531642833987681	Cancer	4
Parabacteroides distasonis	0.00528040917768252	Cancer	4
Barnesiella intestinihominis	0.00514353636134423	Cancer	4
Romboutsia sp	0.00483377156647336	Cancer	4
Bariatricus comes	0.00459604509599106	Cancer	4
Selenomonas sputigena	0.0044879876094082	Cancer	4
Paraprevotella clara	0.0043871339552642	Cancer	4
Phocaeicola vulgatus	0.00437993012282534	Cancer	4
Blautia wexlerae	0.00437272629038648	Cancer	4
Gallintestinimicrobium propionicum	0.0042502611389259	Cancer	4
Prevotella sp	0.00397651550624932	Cancer	4
Collinsella sp	0.00355148939235673	Cancer	4
Ventricola sp	0.00344343190577387	Cancer	4
Enterocloster sp	0.00332817058675215	Cancer	4
Dorea longicatena	0.00330655908943557	Cancer	4
Paraprevotella sp	0.00317689010553614	Cancer	4
Fusicatenibacter saccharivorans	0.00309044411626985	Cancer	4
Bacteroides fragilis	0.00305442495407556	Cancer	4
Bacteroides caccae	0.00292475597017613	Cancer	4
Bifidobacterium longum	0.00266541800237726	Cancer	4
Sutterella wadsworthensis	0.00257897201311097	Cancer	4
Blautia obeum	0.00251413752116125	Cancer	4
Catenibacterium faecis	0.00251413752116125	Cancer	4
Bacteroides thetaiotaomicron	0.00249972985628354	Cancer	4
Clostridium sp	0.00242769153189496	Cancer	4
Acetatifactor intestinalis	0.0023700608723841	Cancer	4
Agathobaculum butyriciproducens	0.00236285703994525	Cancer	4
Alistipes shahii	0.00218276122897381	Cancer	4
Phascolarctobacterium succinatutens	0.00214674206677952	Cancer	4
Coprobacter fastidiosus	0.00209631523970752	Cancer	4
Alistipes finegoldii	0.00198825775312466	Cancer	4
Roseburia inulinivorans	0.00196664625580809	Cancer	4
Bacteroides finegoldii	0.00186579260166408	Cancer	4
Butyribacter sp	0.00182977343946979	Cancer	4
Desulfovibrio piger	0.00180816194215322	Cancer	4
Alistipes hominis	0.00177934661239779	Cancer	4
Eubacterium sp	0.00173612361776465	Cancer	4
Hominiventricola sp	0.00170010445557036	Cancer	4
Acetatifactor acetigignens	0.00160645463386521	Cancer	4
Bifidobacterium catenulatum	0.0015920469689875	Cancer	4
Mediterraneibacter torques	0.00155602780679321	Cancer	4
Coprococcus catus	0.00153441630947664	Cancer	4
Otoolea fessa	0.00149839714728235	Cancer	4
Agathobacter sp	0.0014047473255772	Cancer	4
Eubacterium ramulus	0.0014047473255772	Cancer	4
Aphodousia faecalis	0.00134711666606634	Cancer	4
Clostridium paraputrificum	0.00132550516874977	Cancer	4
Brotaphodocola sp	0.00128228217411663	Cancer	4
Bacteroides ovatus	0.00113820552533948	Cancer	4
Parabacteroides merdae	0.00113820552533948	Cancer	4
Escherichia coli	0.00113100169290062	Cancer	4
Bifidobacterium adolescentis	0.0011165940280229	Cancer	4
Dysosmobacter sp	0.0010661672009509	Cancer	4
Blautia faecis	0.00103735187119547	Cancer	4
Dysosmobacter segnis	0.0010157403738789	Cancer	4
Dialister sp	9.1488671973489e-4	Cancer	4
Fusobacterium animalis	9.0047905485718e-4	Cancer	4
Odoribacter splanchnicus	8.7886755754061e-4	Cancer	4
Vescimonas fastidiosa	8.3564456290746e-4	Cancer	4
Faecousia sp	7.4919857364117e-4	Cancer	4
Vescimonas coprocola	7.4919857364117e-4	Cancer	4
Bacteroides xylanisolvens	7.3479090876346e-4	Cancer	4
Hominiventricola filiformis	7.275870763246e-4	Cancer	4
Limivivens faecihominis	7.0597557900803e-4	Cancer	4
Campylobacter coli	6.9877174656917e-4	Cancer	4
Alistipes communis	6.5554875193603e-4	Cancer	4
Butyricimonas virosa	6.4114108705831e-4	Cancer	4
Mediterraneibacter faecis	5.7630659510859e-4	Cancer	4
Lachnoclostridium ammoniilytica	5.6910276266974e-4	Cancer	4
Roseburia hominis	5.6189893023088e-4	Cancer	4
Ruminococcus sp	5.3308360047545e-4	Cancer	4
Anaerobutyricum hallii	5.3308360047545e-4	Cancer	4
Blautia intestinalis	5.2587976803659e-4	Cancer	4
Hungatella effluvii	5.1867593559773e-4	Cancer	4
Lawsonibacter faecis	5.1147210315888e-4	Cancer	4
Tidjanibacter inops	4.9706443828116e-4	Cancer	4
Dorea formicigenerans	4.8265677340345e-4	Cancer	4
Dysosmobacter welbionis	4.8265677340345e-4	Cancer	4
Flavonifractor plautii	4.2502611389259e-4	Cancer	4
Hominenteromicrobium mulieris	4.1061844901487e-4	Cancer	4
Enterocloster bolteae	4.0341461657601e-4	Cancer	4
Anaerostipes amylophilus	3.9621078413716e-4	Cancer	4
Rhodococcus sp	3.6019162194287e-4	Cancer	4
Leptotrichia trevisanii	3.5298778950401e-4	Cancer	4
Alloprevotella tannerae	3.5298778950401e-4	Cancer	4
Wolbachia sp	3.4578395706515e-4	Cancer	4
Bifidobacterium pseudocatenulatum	3.385801246263e-4	Cancer	4
Dorea amylophila	3.0256096243201e-4	Cancer	4
Collinsella bouchesdurhonensis	2.9535712999315e-4	Cancer	4
Alistipes onderdonkii	2.8815329755429e-4	Cancer	4
Anaerotardibacter sp	2.8815329755429e-4	Cancer	4
Coprococcus eutactus	2.7374563267658e-4	Cancer	4
Campylobacter concisus	2.5213413536001e-4	Cancer	4
Hominicoprocola sp	2.4493030292115e-4	Cancer	4
Victivallis lenta	2.3772647048229e-4	Cancer	4
Peptostreptococcus sp	2.3052263804343e-4	Cancer	4
Bilophila wadsworthia	2.2331880560458e-4	Cancer	4
Limenecus avicola	2.01707308288e-4	Cancer	4
Bacteroides clarus	1.9450347584915e-4	Cancer	4
Cutibacterium acnes	1.9450347584915e-4	Cancer	4
Blautia acetigignens	1.7289197853257e-4	Cancer	4
Vescimonas sp	1.5848431365486e-4	Cancer	4
Dorea hominis	1.4407664877714e-4	Cancer	4
Anaeromassilibacillus stercoravium	1.4407664877714e-4	Cancer	4
Akkermansia muciniphila	1.2246515146057e-4	Cancer	4
Streptococcus infantis	1.1526131902171e-4	Cancer	4
Butyricimonas paravirosa	1.0805748658286e-4	Cancer	4
Blautia ammoniilytica	1.00853654144e-4	Cancer	4
Roseburia amylophila	1.00853654144e-4	Cancer	4
Caecibacter massiliensis	9.364982170514e-5	Cancer	4
Duncaniella sp	9.364982170514e-5	Cancer	4
Streptococcus sp	8.644598926628e-5	Cancer	4
Bacteroides eggerthii	8.644598926628e-5	Cancer	4
Cryptobacteroides sp	8.644598926628e-5	Cancer	4
Ruminococcus gnavus	7.924215682743e-5	Cancer	4
Adlercreutzia rubneri	7.924215682743e-5	Cancer	4
Alistipes putredinis	6.483449194971e-5	Cancer	4
Haemophilus parainfluenzae	5.763065951085e-5	Cancer	4
Collinsella aerofaciens	5.763065951085e-5	Cancer	4
Parasutterella excrementihominis	5.763065951085e-5	Cancer	4
Thomasclavelia spiroformis	5.763065951085e-5	Cancer	4
Alistipes ihumii	5.0426827072e-5	Cancer	4
Parvimonas micra	4.322299463314e-5	Cancer	4
Bacteroides intestinalis	4.322299463314e-5	Cancer	4
Lachnoanaerobaculum orale	3.601916219428e-5	Cancer	4
Bacteroides nordii	3.601916219428e-5	Cancer	4
Streptococcus parasanguinis	3.601916219428e-5	Cancer	4
Pauljensenia sp	3.601916219428e-5	Cancer	4
Gemella haemolysans	3.601916219428e-5	Cancer	4
Blautia sp	3.601916219428e-5	Cancer	4
Intestinibacter bartlettii	2.881532975542e-5	Cancer	4
Eggerthella lenta	2.881532975542e-5	Cancer	4
Adlercreutzia equolifaciens	2.881532975542e-5	Cancer	4
Holdemania sp	2.881532975542e-5	Cancer	4
Hominilimicola fabiformis	2.161149731657e-5	Cancer	4
Faecalitalea cylindroides	2.161149731657e-5	Cancer	4
Turicibacter sanguinis	2.161149731657e-5	Cancer	4
Pauljensenia odontolytica	1.440766487771e-5	Cancer	4
Neisseria subflava	1.440766487771e-5	Cancer	4
Flavonifractor sp	1.440766487771e-5	Cancer	4
Sarcina perfringens	1.440766487771e-5	Cancer	4
Holdemania filiformis	1.440766487771e-5	Cancer	4
Enterococcus faecium	1.440766487771e-5	Cancer	4
Dysosmobacter faecalis	7.203832438857472e-6	Cancer	4
Metamycoplasma salivarium	7.203832438857472e-6	Cancer	4
Enterocloster clostridioformis	7.203832438857472e-6	Cancer	4
Enterococcus durans	7.203832438857472e-6	Cancer	4
Rothia sp	7.203832438857472e-6	Cancer	4
Neisseria flavescens	7.203832438857472e-6	Cancer	4
Mesosutterella multiformis	7.203832438857472e-6	Cancer	4
Corynebacterium matruchotii	7.203832438857472e-6	Cancer	4
Ruminococcus bromii	7.203832438857472e-6	Cancer	4
Parabacteroides sp	7.203832438857472e-6	Cancer	4
Rothia mucilaginosa	7.203832438857472e-6	Cancer	4
Scatocola faecipullorum	7.203832438857472e-6	Cancer	4
Staphylococcus capitis	7.203832438857472e-6	Cancer	4
Centipeda sp	7.203832438857472e-6	Cancer	4
Fimivivens sp	7.203832438857472e-6	Cancer	4
Bifidobacterium bifidum	7.203832438857472e-6	Cancer	4
Enterocloster aldenensis	7.203832438857472e-6	Cancer	4
Eisenbergiella porci	7.203832438857472e-6	Cancer	4
Finegoldia magna	7.203832438857472e-6	Cancer	4
Prevotella hominis	7.203832438857472e-6	Cancer	4
Haemophilus sp	7.203832438857472e-6	Cancer	4
Pseudoruminococcus massiliensis	7.203832438857472e-6	Cancer	4
Prevotella rara	7.203832438857472e-6	Cancer	4
Faecalibacterium longum	0.14720327421555252	Normal	4
Agathobacter faecis	0.06954297407912688	Normal	4
Faecalibacterium sp	0.06316507503410641	Normal	4
Ruminococcus intestinalis	0.06266484765802638	Normal	4
Agathobacter rectalis	0.06012960436562074	Normal	4
Bacteroides stercoris	0.03930195543428831	Normal	4
Faecalibacterium prausnitzii	0.02959299681673488	Normal	4
Lachnospira sp	0.02886539336061846	Normal	4
Anthropogastromicrobium aceti	0.02463619827194179	Normal	4
Gemmiger qucibialis	0.02401091405184174	Normal	4
Phocaeicola dorei	0.02289677125966348	Normal	4
Faecalibacterium duncaniae	0.02206684856753069	Normal	4
Gemmiger formicilis	0.01883810823101409	Normal	4
Phocaeicola massiliensis	0.01839472487494315	Normal	4
Hominicoprocola fusiformis	0.01684856753069577	Normal	4
Hominimerdicola aceti	0.01541609822646657	Normal	4
Phascolarctobacterium sp	0.01523419736243747	Normal	4
Lachnospira eligens	0.01016371077762619	Normal	4
Fimenecus sp	0.01003865393360618	Normal	4
Roseburia intestinalis	0.00985675306957708	Normal	4
Lachnospira pectinoschiza	0.00850386539336061	Normal	4
Bacteroides uniformis	0.0084356525693497	Normal	4
Alitiscatomonas sp	0.00842428376534788	Normal	4
Coprococcus aceti	0.00839017735334242	Normal	4
Ruminiclostridium siraeum	0.00828785811732605	Normal	4
Phocaeicola sp	0.00782173715325147	Normal	4
Mediterraneibacter lactaris	0.00660527512505684	Normal	4
Parabacteroides distasonis	0.00638926784902228	Normal	4
Blautia wexlerae	0.006343792633015	Normal	4
Romboutsia sp	0.0061050477489768	Normal	4
Gemmiger sp	0.00608231014097316	Normal	4
Anaerotignum faecicola	0.00605957253296953	Normal	4
Barnesiella intestinihominis	0.00603683492496589	Normal	4
Blautia fusiformis	0.00542291950886766	Normal	4
Paraprevotella clara	0.00542291950886766	Normal	4
Collinsella sp	0.00533196907685311	Normal	4
Prevotella sp	0.00529786266484765	Normal	4
Bariatricus comes	0.00521828103683492	Normal	4
Anaerostipes hadrus	0.0049681673487949	Normal	4
Phocaeicola vulgatus	0.00476352887676216	Normal	4
Fusicatenibacter saccharivorans	0.0044906775807185	Normal	4
Dorea longicatena	0.0044906775807185	Normal	4
Ventricola sp	0.00417235106866757	Normal	4
Paraprevotella sp	0.00374033651659845	Normal	4
Enterocloster sp	0.00351296043656207	Normal	4
Bacteroides caccae	0.00346748522055479	Normal	4
Bacteroides fragilis	0.00338790359254206	Normal	4
Blautia obeum	0.00321737153251477	Normal	4
Sutterella wadsworthensis	0.00320600272851296	Normal	4
Phascolarctobacterium succinatutens	0.00304683947248749	Normal	4
Coprobacter fastidiosus	0.00286493860845839	Normal	4
Gallintestinimicrobium propionicum	0.00284220100045475	Normal	4
Alistipes shahii	0.00284220100045475	Normal	4
Clostridium sp	0.00281946339245111	Normal	4
Bifidobacterium longum	0.00271714415643474	Normal	4
Bacteroides thetaiotaomicron	0.00252387448840381	Normal	4
Bacteroides finegoldii	0.00252387448840381	Normal	4
Agathobaculum butyriciproducens	0.00242155525238744	Normal	4
Coprococcus catus	0.00242155525238744	Normal	4
Alistipes finegoldii	0.00222828558435652	Normal	4
Agathobacter sp	0.00212596634834015	Normal	4
Acetatifactor acetigignens	0.00205775352432924	Normal	4
Alistipes hominis	0.00181900864029104	Normal	4
Eubacterium ramulus	0.00176216462028194	Normal	4
Brotaphodocola sp	0.00175079581628012	Normal	4
Roseburia inulinivorans	0.00173942701227829	Normal	4
Butyribacter sp	0.00168258299226921	Normal	4
Bifidobacterium adolescentis	0.00164847658026375	Normal	4
Parabacteroides merdae	0.00158026375625284	Normal	4
Hominiventricola sp	0.0015575261482492	Normal	4
Desulfovibrio piger	0.00151205093224192	Normal	4
Otoolea fessa	0.0015006821282401	Normal	4
Clostridium paraputrificum	0.00146657571623465	Normal	4
Catenibacterium faecis	0.00145520691223283	Normal	4
Eubacterium sp	0.00144383810823101	Normal	4
Bacteroides ovatus	0.00134151887221464	Normal	4
Dysosmobacter segnis	0.00130741246020918	Normal	4
Dialister sp	0.00128467485220554	Normal	4
Aphodousia faecalis	0.00122783083219645	Normal	4
Mediterraneibacter torques	0.00117098681218735	Normal	4
Selenomonas sputigena	0.00114824920418372	Normal	4
Bifidobacterium catenulatum	0.0011368804001819	Normal	4
Vescimonas fastidiosa	0.00111414279217826	Normal	4
Limivivens faecihominis	0.00111414279217826	Normal	4
Campylobacter coli	0.00110277398817644	Normal	4
Acetatifactor intestinalis	0.0010800363801728	Normal	4
Vescimonas coprocola	0.00106866757617098	Normal	4
Hominiventricola filiformis	0.00104592996816734	Normal	4
Blautia faecis	0.00102319236016371	Normal	4
Odoribacter splanchnicus	9.8908594815825e-4	Normal	4
Butyricimonas virosa	9.7771714415643e-4	Normal	4
Mediterraneibacter faecis	9.0950432014552e-4	Normal	4
Alistipes communis	8.981355161437e-4	Normal	4
Lachnoclostridium ammoniilytica	8.981355161437e-4	Normal	4
Blautia intestinalis	8.2992269213278e-4	Normal	4
Bacteroides xylanisolvens	7.8444747612551e-4	Normal	4
Dorea formicigenerans	7.5034106412005e-4	Normal	4
Anaerobutyricum hallii	7.3897226011823e-4	Normal	4
Dysosmobacter welbionis	7.0486584811277e-4	Normal	4
Flavonifractor plautii	6.7075943610732e-4	Normal	4
Escherichia coli	6.7075943610732e-4	Normal	4
Ruminococcus sp	6.593906321055e-4	Normal	4
Tidjanibacter inops	5.6844020009095e-4	Normal	4
Anaerostipes amylophilus	5.5707139608913e-4	Normal	4
Hominenteromicrobium mulieris	5.5707139608913e-4	Normal	4
Alloprevotella tannerae	5.5707139608913e-4	Normal	4
Faecousia sp	5.3433378808549e-4	Normal	4
Collinsella bouchesdurhonensis	4.6612096407457e-4	Normal	4
Anaerotardibacter sp	4.5475216007276e-4	Normal	4
Dorea amylophila	4.4338335607094e-4	Normal	4
Bifidobacterium pseudocatenulatum	4.4338335607094e-4	Normal	4
Lawsonibacter faecis	3.9790814006366e-4	Normal	4
Campylobacter concisus	3.8653933606184e-4	Normal	4
Dysosmobacter sp	3.8653933606184e-4	Normal	4
Roseburia hominis	3.7517053206002e-4	Normal	4
Victivallis lenta	3.7517053206002e-4	Normal	4
Peptostreptococcus sp	3.638017280582e-4	Normal	4
Fusobacterium animalis	3.638017280582e-4	Normal	4
Hominicoprocola sp	3.5243292405638e-4	Normal	4
Coprococcus eutactus	3.5243292405638e-4	Normal	4
Bilophila wadsworthia	3.4106412005457e-4	Normal	4
Wolbachia sp	3.2969531605275e-4	Normal	4
Bacteroides clarus	3.0695770804911e-4	Normal	4
Blautia acetigignens	2.7285129604365e-4	Normal	4
Alistipes onderdonkii	2.6148249204183e-4	Normal	4
Enterocloster bolteae	2.5011368804001e-4	Normal	4
Anaeromassilibacillus stercoravium	2.2737608003638e-4	Normal	4
Dorea hominis	2.2737608003638e-4	Normal	4
Vescimonas sp	2.2737608003638e-4	Normal	4
Limenecus avicola	2.1600727603456e-4	Normal	4
Butyricimonas paravirosa	1.5916325602546e-4	Normal	4
Roseburia amylophila	1.5916325602546e-4	Normal	4
Blautia ammoniilytica	1.5916325602546e-4	Normal	4
Streptococcus infantis	1.4779445202364e-4	Normal	4
Streptococcus sp	1.3642564802182e-4	Normal	4
Bacteroides eggerthii	1.2505684402e-4	Normal	4
Adlercreutzia rubneri	1.2505684402e-4	Normal	4
Ruminococcus gnavus	1.2505684402e-4	Normal	4
Duncaniella sp	1.1368804001819e-4	Normal	4
Akkermansia muciniphila	1.0231923601637e-4	Normal	4
Parasutterella excrementihominis	9.095043201455e-5	Normal	4
Thomasclavelia spiroformis	9.095043201455e-5	Normal	4
Cryptobacteroides sp	9.095043201455e-5	Normal	4
Haemophilus parainfluenzae	9.095043201455e-5	Normal	4
Alistipes ihumii	7.958162801273e-5	Normal	4
Collinsella aerofaciens	7.958162801273e-5	Normal	4
Alistipes putredinis	7.958162801273e-5	Normal	4
Bacteroides intestinalis	6.821282401091e-5	Normal	4
Cutibacterium acnes	6.821282401091e-5	Normal	4
Caecibacter massiliensis	6.821282401091e-5	Normal	4
Parvimonas micra	5.684402000909e-5	Normal	4
Pauljensenia sp	5.684402000909e-5	Normal	4
Bacteroides nordii	5.684402000909e-5	Normal	4
Blautia sp	5.684402000909e-5	Normal	4
Streptococcus parasanguinis	5.684402000909e-5	Normal	4
Adlercreutzia equolifaciens	4.547521600727e-5	Normal	4
Holdemania sp	4.547521600727e-5	Normal	4
Leptotrichia trevisanii	4.547521600727e-5	Normal	4
Hominilimicola fabiformis	3.410641200545e-5	Normal	4
Lachnoanaerobaculum orale	3.410641200545e-5	Normal	4
Faecalitalea cylindroides	3.410641200545e-5	Normal	4
Neisseria subflava	2.273760800363e-5	Normal	4
Holdemania filiformis	2.273760800363e-5	Normal	4
Pauljensenia odontolytica	2.273760800363e-5	Normal	4
Intestinibacter bartlettii	2.273760800363e-5	Normal	4
Flavonifractor sp	2.273760800363e-5	Normal	4
Sarcina perfringens	2.273760800363e-5	Normal	4
Gemella haemolysans	2.273760800363e-5	Normal	4
Turicibacter sanguinis	1.136880400181e-5	Normal	4
Mesosutterella multiformis	1.136880400181e-5	Normal	4
Bifidobacterium bifidum	1.136880400181e-5	Normal	4
Parabacteroides sp	1.136880400181e-5	Normal	4
Neisseria flavescens	1.136880400181e-5	Normal	4
Enterococcus faecium	1.136880400181e-5	Normal	4
Ruminococcus bromii	1.136880400181e-5	Normal	4
Prevotella hominis	1.136880400181e-5	Normal	4
Enterocloster aldenensis	1.136880400181e-5	Normal	4
Scatocola faecipullorum	1.136880400181e-5	Normal	4
Pseudoruminococcus massiliensis	1.136880400181e-5	Normal	4
Rothia sp	1.136880400181e-5	Normal	4
Enterococcus durans	1.136880400181e-5	Normal	4
Haemophilus sp	1.136880400181e-5	Normal	4
Corynebacterium matruchotii	1.136880400181e-5	Normal	4
Rothia mucilaginosa	1.136880400181e-5	Normal	4
Eisenbergiella porci	1.136880400181e-5	Normal	4
Eggerthella lenta	1.136880400181e-5	Normal	4
Faecalibacterium prausnitzii	0.0980189692075193	Cancer	5
Agathobacter rectalis	0.08147048968455316	Cancer	5
Faecalibacterium duncaniae	0.06407407154140198	Cancer	5
Phocaeicola vulgatus	0.0573931358001053	Cancer	5
Roseburia inulinivorans	0.04896161710100727	Cancer	5
Agathobacter faecis	0.04435266040742083	Cancer	5
Enterocloster sp	0.03560658383309285	Cancer	5
Dialister invisus	0.03559974561841395	Cancer	5
Bacteroides uniformis	0.03371923658171325	Cancer	5
Faecalibacterium longum	0.02766741659087645	Cancer	5
Fusicatenibacter saccharivorans	0.02229257985325191	Cancer	5
Blautia wexlerae	0.02189596340187503	Cancer	5
Phocaeicola dorei	0.0218754487578383	Cancer	5
Otoolea fessa	0.02143780301838796	Cancer	5
Anthropogastromicrobium aceti	0.02100015727893761	Cancer	5
Roseburia intestinalis	0.02014538044407366	Cancer	5
Sutterella wadsworthensis	0.01753318243672941	Cancer	5
Ruminococcus bromii	0.01679465525140696	Cancer	5
Bariatricus comes	0.01672627310461784	Cancer	5
Blautia fusiformis	0.01462010298351306	Cancer	5
Gemmiger qucibialis	0.01420297188809945	Cancer	5
Escherichia coli	0.01376532614864911	Cancer	5
Lachnospira sp	0.01374481150461237	Cancer	5
Collinsella sp	0.01277378502020692	Cancer	5
Bifidobacterium adolescentis	0.01271224108809672	Cancer	5
Eubacterium ramulus	0.01128305422020418	Cancer	5
Alitiscatomonas sp	0.01105055492112119	Cancer	5
Parabacteroides merdae	0.00997695521653206	Cancer	5
Streptococcus parasanguinis	0.00992908771377968	Cancer	5
Bifidobacterium longum	0.0088828408679062	Cancer	5
Streptococcus sp	0.00843151869909803	Cancer	5
Bacteroides thetaiotaomicron	0.00792549081285858	Cancer	5
Anaerostipes hadrus	0.00778872651928034	Cancer	5
Blautia faecis	0.00681770003487489	Cancer	5
Eubacterium sp	0.00565520353945991	Cancer	5
Mediterraneibacter faecis	0.00534064566422998	Cancer	5
Hominenteromicrobium mulieris	0.00489616171010072	Cancer	5
Bacteroides ovatus	0.00467050062569664	Cancer	5
Anaerostipes amylophilus	0.00395932629908983	Cancer	5
Ruminococcus sp	0.00378837093211704	Cancer	5
Anaerobutyricum soehngenii	0.00374050342936466	Cancer	5
Anaerotignum faecicola	0.00326182840184084	Cancer	5
Gemmiger formicilis	0.00321396089908846	Cancer	5
Parabacteroides distasonis	0.00317293161101499	Cancer	5
Anaerobutyricum hallii	0.00307035839083132	Cancer	5
Bacteroides eggerthii	0.00291307945321635	Cancer	5
Gemmiger sp	0.00227712548807757	Cancer	5
Ruminococcus gnavus	0.00213352297982042	Cancer	5
Blautia obeum	0.00210617012110478	Cancer	5
Sellimonas intestinalis	0.00201727333027893	Cancer	5
Acetatifactor intestinalis	0.00179161224587484	Cancer	5
Veillonella atypica	0.00172323009908573	Cancer	5
Alistipes hominis	0.00155911294679185	Cancer	5
Acetatifactor acetigignens	0.00151124544403947	Cancer	5
Hungatella hathewayi	0.00149073080000273	Cancer	5
Pseudoflavonifractor gallinarum	0.00130609900367212	Cancer	5
Alistipes finegoldii	0.00128558435963538	Cancer	5
Dysosmobacter welbionis	0.00123087864220409	Cancer	5
Bifidobacterium catenulatum	0.00120352578348844	Cancer	5
Dorea formicigenerans	0.00118301113945171	Cancer	5
Lawsonibacter sp	0.00101889398715783	Cancer	5
Wolbachia sp	9.9837934312109e-4	Cancer	5
Bacteroides intestinalis	9.9837934312109e-4	Cancer	5
Streptococcus salivarius	9.0264433761633e-4	Cancer	5
Veillonella hominis	8.6845326422177e-4	Cancer	5
Bacteroides sp	7.9323290275374e-4	Cancer	5
Lachnoclostridium ammoniilytica	7.8639468807483e-4	Cancer	5
Staphylococcus hominis	7.111743266068e-4	Cancer	5
Sarcina perfringens	7.0433611192789e-4	Cancer	5
Agathobaculum butyriciproducens	6.8382146789116e-4	Cancer	5
Enterocloster clostridioformis	6.8382146789116e-4	Cancer	5
Thomasclavelia ramosa	6.3595396513878e-4	Cancer	5
Flavonifractor plautii	5.880864623864e-4	Cancer	5
Veillonella rogosae	5.8124824770748e-4	Cancer	5
Citrobacter braakii	5.6073360367075e-4	Cancer	5
Staphylococcus epidermidis	5.4705717431293e-4	Cancer	5
Roseburia hominis	5.1286610091837e-4	Cancer	5
Leuconostoc mesenteroides	4.7867502752381e-4	Cancer	5
Enterocloster bolteae	4.6499859816599e-4	Cancer	5
Granulicatella adiacens	4.3764573945034e-4	Cancer	5
Bifidobacterium bifidum	4.3764573945034e-4	Cancer	5
Roseburia amylophila	4.171310954136e-4	Cancer	5
Dorea hominis	3.8977823669796e-4	Cancer	5
Cutibacterium acnes	3.7610180734013e-4	Cancer	5
Parvimonas micra	3.7610180734013e-4	Cancer	5
Hominilimicola fabiformis	3.7610180734013e-4	Cancer	5
Coprococcus catus	3.555871633034e-4	Cancer	5
Lachnospira hominis	3.4191073394558e-4	Cancer	5
Otoolea symbiosa	3.1455787522993e-4	Cancer	5
Anaeromassilibacillus stercoravium	3.0771966055102e-4	Cancer	5
Butyribacter sp	3.0088144587211e-4	Cancer	5
Blautia sp	2.940432311932e-4	Cancer	5
Streptococcus xiaochunlingii	2.940432311932e-4	Cancer	5
Eggerthella lenta	2.8720501651428e-4	Cancer	5
Eikenella corrodens	2.7352858715646e-4	Cancer	5
Streptococcus sanguinis	2.6669037247755e-4	Cancer	5
Citrobacter freundii	2.5985215779864e-4	Cancer	5
Streptococcus cristatus	2.5985215779864e-4	Cancer	5
Dysosmobacter faecalis	2.3249929908299e-4	Cancer	5
Oribacterium sp	2.3249929908299e-4	Cancer	5
Streptococcus pseudopneumoniae	2.3249929908299e-4	Cancer	5
Gemella haemolysans	2.1882286972517e-4	Cancer	5
Streptococcus dysgalactiae	2.1882286972517e-4	Cancer	5
Bacteroides caccae	2.1882286972517e-4	Cancer	5
Intestinibacter bartlettii	2.1882286972517e-4	Cancer	5
Lancefieldella sp	0.00021198465504626001	Cancer	5
Hungatella effluvii	0.00021198465504626001	Cancer	5
Klebsiella michiganensis	0.00021198465504626001	Cancer	5
Staphylococcus warneri	2.0514644036734e-4	Cancer	5
Hominiventricola sp	1.9830822568843e-4	Cancer	5
Wujia chipingensis	1.9830822568843e-4	Cancer	5
Agathobacter sp	1.9147001100952e-4	Cancer	5
Enterocloster aldenensis	1.9147001100952e-4	Cancer	5
Pauljensenia sp	1.777935816517e-4	Cancer	5
Prevotella sp	1.7095536697279e-4	Cancer	5
Oribacterium asaccharolyticum	1.7095536697279e-4	Cancer	5
Streptococcus rubneri	1.7095536697279e-4	Cancer	5
Hominimerdicola aceti	1.5727893761496e-4	Cancer	5
Enterocloster citroniae	1.5727893761496e-4	Cancer	5
Coprococcus aceti	1.3676429357823e-4	Cancer	5
Bacteroides stercoris	1.2992607889932e-4	Cancer	5
Fimivivens sp	1.230878642204e-4	Cancer	5
Bulleidia sp	1.230878642204e-4	Cancer	5
Faecalimonas phoceensis	1.1624964954149e-4	Cancer	5
Suilimivivens sp	1.1624964954149e-4	Cancer	5
Intestinimonas butyriciproducens	1.1624964954149e-4	Cancer	5
Collinsella aerofaciens	1.0941143486258e-4	Cancer	5
Haemophilus sp	1.0941143486258e-4	Cancer	5
Faecalibacterium sp	1.0941143486258e-4	Cancer	5
Odoribacter splanchnicus	9.573500550476e-5	Cancer	5
Peptostreptococcus sp	9.573500550476e-5	Cancer	5
Prevotella copri	9.573500550476e-5	Cancer	5
Clostridium paraputrificum	8.889679082585e-5	Cancer	5
Rothia sp	8.889679082585e-5	Cancer	5
Akkermansia sp	8.889679082585e-5	Cancer	5
Veillonella parvula	8.889679082585e-5	Cancer	5
Veillonella nakazawae	8.889679082585e-5	Cancer	5
Veillonella sp	8.889679082585e-5	Cancer	5
Streptococcus caecimuris	8.205857614693e-5	Cancer	5
Limosilactobacillus portuensis	8.205857614693e-5	Cancer	5
Clostridium cadaveris	8.205857614693e-5	Cancer	5
Leuconostoc pseudomesenteroides	7.522036146802e-5	Cancer	5
Enterococcus durans	7.522036146802e-5	Cancer	5
Lactobacillus delbrueckii	6.838214678911e-5	Cancer	5
Rothia mucilaginosa	6.838214678911e-5	Cancer	5
Eisenbergiella tayi	6.15439321102e-5	Cancer	5
Haemophilus parainfluenzae	6.15439321102e-5	Cancer	5
Campylobacter coli	5.470571743129e-5	Cancer	5
Streptococcus infantis	5.470571743129e-5	Cancer	5
Alistipes putredinis	4.786750275238e-5	Cancer	5
Clostridium butyricum	4.786750275238e-5	Cancer	5
Lachnospira eligens	4.786750275238e-5	Cancer	5
Streptococcus mitis	4.786750275238e-5	Cancer	5
Oribacterium parvum	4.786750275238e-5	Cancer	5
Thomasclavelia spiroformis	4.786750275238e-5	Cancer	5
Akkermansia muciniphila	4.102928807346e-5	Cancer	5
Ruminiclostridium siraeum	4.102928807346e-5	Cancer	5
Anaeroglobus micronuciformis	4.102928807346e-5	Cancer	5
Dialister succinatiphilus	3.419107339455e-5	Cancer	5
Pseudoruminococcus massiliensis	3.419107339455e-5	Cancer	5
Mogibacterium sp	2.735285871564e-5	Cancer	5
Pseudomonas aeruginosa	2.051464403673e-5	Cancer	5
Bacteroides pectinophilus	2.051464403673e-5	Cancer	5
Micrococcus luteus	2.051464403673e-5	Cancer	5
Lachnospira pectinoschiza	2.051464403673e-5	Cancer	5
Lactococcus raffinolactis	2.051464403673e-5	Cancer	5
Streptococcus thermophilus	1.367642935782e-5	Cancer	5
Clostridium sp	1.367642935782e-5	Cancer	5
Turicibacter sanguinis	1.367642935782e-5	Cancer	5
Hominisplanchenecus faecis	1.367642935782e-5	Cancer	5
Paramuribaculum sp	1.367642935782e-5	Cancer	5
Bacteroides fragilis	1.367642935782e-5	Cancer	5
Streptococcus australis	1.367642935782e-5	Cancer	5
Phocaeicola sp	1.367642935782e-5	Cancer	5
Oliverpabstia tarda	1.367642935782e-5	Cancer	5
Clostridium leptum	1.367642935782e-5	Cancer	5
Barnesiella intestinihominis	6.8382146789116295e-6	Cancer	5
Blautia luti	6.8382146789116295e-6	Cancer	5
Lawsonibacter faecis	6.8382146789116295e-6	Cancer	5
Hominicoprocola sp	6.8382146789116295e-6	Cancer	5
Huintestinicola butyrica	6.8382146789116295e-6	Cancer	5
Dialister sp	6.8382146789116295e-6	Cancer	5
Alloprevotella sp	6.8382146789116295e-6	Cancer	5
Faecousia sp	6.8382146789116295e-6	Cancer	5
Mediterraneibacter sp	6.8382146789116295e-6	Cancer	5
Alistipes onderdonkii	6.8382146789116295e-6	Cancer	5
Bifidobacterium pseudocatenulatum	6.8382146789116295e-6	Cancer	5
Nanosynbacter sp	6.8382146789116295e-6	Cancer	5
Brotaphodocola sp	6.8382146789116295e-6	Cancer	5
Alistipes shahii	6.8382146789116295e-6	Cancer	5
Bacteroides nordii	6.8382146789116295e-6	Cancer	5
Faecalibacillus intestinalis	6.8382146789116295e-6	Cancer	5
Adamsella sp	6.8382146789116295e-6	Cancer	5
Klebsiella quasipneumoniae	6.8382146789116295e-6	Cancer	5
Parabacteroides johnsonii	6.8382146789116295e-6	Cancer	5
Schaedlerella hominis	6.8382146789116295e-6	Cancer	5
Streptococcus vestibularis	6.8382146789116295e-6	Cancer	5
Limivivens faecihominis	6.8382146789116295e-6	Cancer	5
Butyrivibrio crossotus	6.8382146789116295e-6	Cancer	5
Bacteroides xylanisolvens	6.8382146789116295e-6	Cancer	5
Mycobacterium tuberculosis	6.8382146789116295e-6	Cancer	5
Faecalibacterium prausnitzii	0.09709752033228045	Normal	5
Agathobacter rectalis	0.08824334071181635	Normal	5
Faecalibacterium duncaniae	0.05935948135067692	Normal	5
Roseburia inulinivorans	0.04990010031420731	Normal	5
Phocaeicola vulgatus	0.04907934770893957	Normal	5
Agathobacter faecis	0.04097959725089329	Normal	5
Dialister invisus	0.04005935948135068	Normal	5
Enterocloster sp	0.03588927301216206	Normal	5
Bacteroides uniformis	0.02869317946294592	Normal	5
Faecalibacterium longum	0.02730867759345387	Normal	5
Otoolea fessa	0.02448993127233234	Normal	5
Fusicatenibacter saccharivorans	0.02440702696876994	Normal	5
Blautia wexlerae	0.02233441937971	Normal	5
Anthropogastromicrobium aceti	0.02184528398869185	Normal	5
Phocaeicola dorei	0.02004626060138781	Normal	5
Ruminococcus bromii	0.0196897720960695	Normal	5
Bariatricus comes	0.01856227356762089	Normal	5
Roseburia intestinalis	0.01833014151764618	Normal	5
Blautia fusiformis	0.01653940856069838	Normal	5
Escherichia coli	0.01508858324835642	Normal	5
Gemmiger qucibialis	0.01454970527520083	Normal	5
Sutterella wadsworthensis	0.01435073494665108	Normal	5
Collinsella sp	0.01387818041634541	Normal	5
Lachnospira sp	0.01303255652000895	Normal	5
Eubacterium ramulus	0.01222838477545369	Normal	5
Bifidobacterium adolescentis	0.01188847713084786	Normal	5
Streptococcus parasanguinis	0.01064491257741189	Normal	5
Alitiscatomonas sp	0.01036303794529974	Normal	5
Streptococcus sp	0.00952570447931952	Normal	5
Bifidobacterium longum	0.00947596189718208	Normal	5
Anaerostipes hadrus	0.00867179015262682	Normal	5
Parabacteroides merdae	0.00858059541870818	Normal	5
Blautia faecis	0.00727899785277853	Normal	5
Bacteroides thetaiotaomicron	0.00622611319753608	Normal	5
Eubacterium sp	0.00592765770471145	Normal	5
Mediterraneibacter faecis	0.00573697780651793	Normal	5
Hominenteromicrobium mulieris	0.00537219887084338	Normal	5
Bacteroides ovatus	0.00485819218875651	Normal	5
Anaerostipes amylophilus	0.00435247593702589	Normal	5
Ruminococcus sp	0.00382188839422654	Normal	5
Anaerotignum faecicola	0.00382188839422654	Normal	5
Anaerobutyricum soehngenii	0.00359804677460807	Normal	5
Gemmiger formicilis	0.00344881902819575	Normal	5
Parabacteroides distasonis	0.00323326783893351	Normal	5
Anaerobutyricum hallii	0.00315036353537112	Normal	5
Bacteroides eggerthii	0.00299284535860256	Normal	5
Ruminococcus gnavus	0.00258661427114681	Normal	5
Gemmiger sp	0.00205602672834746	Normal	5
Blautia obeum	0.00198970328549755	Normal	5
Veillonella atypica	0.00193996070336011	Normal	5
Alistipes hominis	0.00184876596944147	Normal	5
Hungatella hathewayi	0.00180731381766027	Normal	5
Sellimonas intestinalis	0.00171611908374163	Normal	5
Dorea formicigenerans	0.00143424445162948	Normal	5
Acetatifactor intestinalis	0.001417663590917	Normal	5
Pseudoflavonifractor gallinarum	0.00138450186949204	Normal	5
Acetatifactor acetigignens	0.00134304971771084	Normal	5
Bifidobacterium catenulatum	0.0012518549837922	Normal	5
Lawsonibacter sp	0.00106117508559869	Normal	5
Streptococcus salivarius	0.00105288465524245	Normal	5
Lachnoclostridium ammoniilytica	9.5339949096757e-4	Normal	5
Staphylococcus hominis	8.6220475704893e-4	Normal	5
Alistipes finegoldii	8.6220475704893e-4	Normal	5
Sarcina perfringens	8.5391432669269e-4	Normal	5
Agathobaculum butyriciproducens	8.2904303562397e-4	Normal	5
Dysosmobacter welbionis	7.3784830170534e-4	Normal	5
Thomasclavelia ramosa	7.295578713491e-4	Normal	5
Veillonella rogosae	6.7152485885542e-4	Normal	5
Staphylococcus epidermidis	6.6323442849918e-4	Normal	5
Bacteroides intestinalis	6.3836313743046e-4	Normal	5
Bacteroides sp	6.2178227671798e-4	Normal	5
Wolbachia sp	6.2178227671798e-4	Normal	5
Roseburia hominis	6.1349184636174e-4	Normal	5
Flavonifractor plautii	5.8033012493678e-4	Normal	5
Leuconostoc mesenteroides	5.5545883386806e-4	Normal	5
Granulicatella adiacens	5.222971124431e-4	Normal	5
Enterocloster clostridioformis	5.1400668208686e-4	Normal	5
Roseburia amylophila	5.0571625173062e-4	Normal	5
Veillonella hominis	4.7255453030566e-4	Normal	5
Bifidobacterium bifidum	4.6426409994942e-4	Normal	5
Parvimonas micra	4.5597366959318e-4	Normal	5
Hominilimicola fabiformis	4.5597366959318e-4	Normal	5
Dorea hominis	4.2281194816822e-4	Normal	5
Lachnospira hominis	4.0623108745574e-4	Normal	5
Coprococcus catus	3.8965022674327e-4	Normal	5
Otoolea symbiosa	3.8135979638703e-4	Normal	5
Butyribacter sp	3.6477893567455e-4	Normal	5
Streptococcus xiaochunlingii	3.5648850531831e-4	Normal	5
Blautia sp	3.5648850531831e-4	Normal	5
Anaeromassilibacillus stercoravium	3.4819807496207e-4	Normal	5
Eggerthella lenta	3.3990764460583e-4	Normal	5
Streptococcus sanguinis	3.2332678389335e-4	Normal	5
Streptococcus cristatus	3.1503635353711e-4	Normal	5
Oribacterium sp	2.8187463211215e-4	Normal	5
Intestinibacter bartlettii	2.6529377139967e-4	Normal	5
Lancefieldella sp	2.5700334104343e-4	Normal	5
Klebsiella michiganensis	2.5700334104343e-4	Normal	5
Hungatella effluvii	2.5700334104343e-4	Normal	5
Staphylococcus warneri	2.4871291068719e-4	Normal	5
Streptococcus pseudopneumoniae	2.4871291068719e-4	Normal	5
Hominiventricola sp	2.4042248033095e-4	Normal	5
Enterocloster aldenensis	2.3213204997471e-4	Normal	5
Streptococcus rubneri	2.0726075890599e-4	Normal	5
Prevotella sp	1.9897032854975e-4	Normal	5
Oribacterium asaccharolyticum	1.9897032854975e-4	Normal	5
Enterocloster citroniae	1.9067989819351e-4	Normal	5
Hominimerdicola aceti	1.7409903748103e-4	Normal	5
Bacteroides caccae	1.7409903748103e-4	Normal	5
Pauljensenia sp	1.6580860712479e-4	Normal	5
Coprococcus aceti	1.6580860712479e-4	Normal	5
Cutibacterium acnes	1.6580860712479e-4	Normal	5
Citrobacter braakii	1.5751817676855e-4	Normal	5
Wujia chipingensis	1.4922774641231e-4	Normal	5
Fimivivens sp	1.4922774641231e-4	Normal	5
Bulleidia sp	1.4922774641231e-4	Normal	5
Gemella haemolysans	1.4093731605607e-4	Normal	5
Intestinimonas butyriciproducens	1.4093731605607e-4	Normal	5
Faecalimonas phoceensis	1.4093731605607e-4	Normal	5
Haemophilus sp	1.3264688569983e-4	Normal	5
Faecalibacterium sp	1.3264688569983e-4	Normal	5
Suilimivivens sp	1.3264688569983e-4	Normal	5
Collinsella aerofaciens	1.2435645534359e-4	Normal	5
Prevotella copri	1.1606602498735e-4	Normal	5
Peptostreptococcus sp	1.1606602498735e-4	Normal	5
Veillonella sp	1.0777559463111e-4	Normal	5
Rothia sp	1.0777559463111e-4	Normal	5
Veillonella nakazawae	1.0777559463111e-4	Normal	5
Streptococcus caecimuris	9.948516427487e-5	Normal	5
Limosilactobacillus portuensis	9.948516427487e-5	Normal	5
Clostridium cadaveris	9.948516427487e-5	Normal	5
Bacteroides stercoris	9.948516427487e-5	Normal	5
Leuconostoc pseudomesenteroides	9.119473391863e-5	Normal	5
Veillonella parvula	9.119473391863e-5	Normal	5
Enterocloster bolteae	9.119473391863e-5	Normal	5
Akkermansia sp	9.119473391863e-5	Normal	5
Rothia mucilaginosa	8.290430356239e-5	Normal	5
Haemophilus parainfluenzae	7.461387320615e-5	Normal	5
Eisenbergiella tayi	7.461387320615e-5	Normal	5
Odoribacter splanchnicus	6.632344284991e-5	Normal	5
Dysosmobacter faecalis	6.632344284991e-5	Normal	5
Campylobacter coli	6.632344284991e-5	Normal	5
Thomasclavelia spiroformis	5.803301249367e-5	Normal	5
Oribacterium parvum	5.803301249367e-5	Normal	5
Enterococcus durans	5.803301249367e-5	Normal	5
Streptococcus mitis	4.974258213743e-5	Normal	5
Anaeroglobus micronuciformis	4.974258213743e-5	Normal	5
Clostridium butyricum	4.974258213743e-5	Normal	5
Streptococcus infantis	4.974258213743e-5	Normal	5
Dialister succinatiphilus	4.145215178119e-5	Normal	5
Alistipes putredinis	4.145215178119e-5	Normal	5
Ruminiclostridium siraeum	4.145215178119e-5	Normal	5
Lachnospira eligens	3.316172142495e-5	Normal	5
Mogibacterium sp	3.316172142495e-5	Normal	5
Micrococcus luteus	2.487129106871e-5	Normal	5
Lactococcus raffinolactis	2.487129106871e-5	Normal	5
Pseudomonas aeruginosa	1.658086071247e-5	Normal	5
Streptococcus thermophilus	1.658086071247e-5	Normal	5
Eikenella corrodens	1.658086071247e-5	Normal	5
Oliverpabstia tarda	1.658086071247e-5	Normal	5
Clostridium leptum	1.658086071247e-5	Normal	5
Lachnospira pectinoschiza	1.658086071247e-5	Normal	5
Bacteroides fragilis	1.658086071247e-5	Normal	5
Streptococcus dysgalactiae	1.658086071247e-5	Normal	5
Citrobacter freundii	1.658086071247e-5	Normal	5
Turicibacter sanguinis	1.658086071247e-5	Normal	5
Akkermansia muciniphila	1.658086071247e-5	Normal	5
Streptococcus australis	1.658086071247e-5	Normal	5
Blautia luti	8.290430356239792e-6	Normal	5
Dialister sp	8.290430356239792e-6	Normal	5
Butyrivibrio crossotus	8.290430356239792e-6	Normal	5
Bifidobacterium pseudocatenulatum	8.290430356239792e-6	Normal	5
Huintestinicola butyrica	8.290430356239792e-6	Normal	5
Parabacteroides johnsonii	8.290430356239792e-6	Normal	5
Streptococcus vestibularis	8.290430356239792e-6	Normal	5
Schaedlerella hominis	8.290430356239792e-6	Normal	5
Alistipes shahii	8.290430356239792e-6	Normal	5
Agathobacter sp	8.290430356239792e-6	Normal	5
Phocaeicola sp	8.290430356239792e-6	Normal	5
Lawsonibacter faecis	8.290430356239792e-6	Normal	5
Alistipes onderdonkii	8.290430356239792e-6	Normal	5
Paramuribaculum sp	8.290430356239792e-6	Normal	5
Faecousia sp	8.290430356239792e-6	Normal	5
Clostridium paraputrificum	8.290430356239792e-6	Normal	5
Mycobacterium tuberculosis	8.290430356239792e-6	Normal	5
Bacteroides xylanisolvens	8.290430356239792e-6	Normal	5
Brotaphodocola sp	8.290430356239792e-6	Normal	5
Hominisplanchenecus faecis	8.290430356239792e-6	Normal	5
Nanosynbacter sp	8.290430356239792e-6	Normal	5
Alloprevotella sp	8.290430356239792e-6	Normal	5
Hominicoprocola sp	8.290430356239792e-6	Normal	5
Escherichia coli	0.1573717234130649	Cancer	6
Phocaeicola vulgatus	0.07895658820906457	Cancer	6
Bacteroides fragilis	0.06918920066673037	Cancer	6
Bacteroides thetaiotaomicron	0.04967565903324097	Cancer	6
Bacteroides uniformis	0.04310390589334437	Cancer	6
Faecalibacterium duncaniae	0.03118132305634296	Cancer	6
Parabacteroides distasonis	0.02614899512692295	Cancer	6
Bacteroides salyersiae	0.02493868840972067	Cancer	6
Hominicoprocola sp	0.02482190442823624	Cancer	6
Bacteroides stercoris	0.02225265683557877	Cancer	6
Anthropogastromicrobium aceti	0.02162627002579864	Cancer	6
Faecalibacterium prausnitzii	0.02160503657461965	Cancer	6
Gallintestinimicrobium propionicum	0.0211803675510399	Cancer	6
Hominisplanchenecus faecis	0.01877037084222484	Cancer	6
Hominicoprocola fusiformis	0.01655147519402066	Cancer	6
Bacteroides cellulosilyticus	0.01464046458791179	Cancer	6
Granulicatella adiacens	0.01216676752555976	Cancer	6
Anaerotignum faecicola	0.01207121699525432	Cancer	6
Lachnospira eligens	0.01107324478984191	Cancer	6
Dysosmobacter segnis	0.01001157223089254	Cancer	6
Clostridium sp	0.00915161745814355	Cancer	6
Alitiscatomonas sp	0.00911976728137507	Cancer	6
Limenecus avicola	0.00884373241604824	Cancer	6
Faecalibacterium sp	0.00875879861133229	Cancer	6
Ventricola sp	0.00825981250862609	Cancer	6
Agathobacter sp	0.00811117835037317	Cancer	6
Sutterella wadsworthensis	0.00694333853552887	Cancer	6
Mediterraneibacter faecis	0.00690087163317089	Cancer	6
Roseburia intestinalis	0.00681593782845494	Cancer	6
Parabacteroides johnsonii	0.00634880190251722	Cancer	6
Gemmiger formicilis	0.00630633500015925	Cancer	6
Faecalibacterium longum	0.00590289942775849	Cancer	6
Haemophilus parainfluenzae	0.00576488199509507	Cancer	6
Odoribacter splanchnicus	0.00551008058094722	Cancer	6
Bacteroides caccae	0.00541453005064178	Cancer	6
Phocaeicola dorei	0.00465012580819823	Cancer	6
Faecousia sp	0.00443779129640836	Cancer	6
Acetatifactor intestinalis	0.00433162404051342	Cancer	6
Hominiventricola sp	0.00409805607754456	Cancer	6
Agathobacter rectalis	0.00404497244959709	Cancer	6
Eubacterium ramulus	0.0040237389984181	Cancer	6
Lachnospira sp	0.00347166926776443	Cancer	6
Ruminococcus gnavus	0.00331241838392203	Cancer	6
Paraprevotella sp	0.00323810130479557	Cancer	6
Intestinibacter bartlettii	0.00297268316505823	Cancer	6
Clostridium leptum	0.00294083298828975	Cancer	6
Bacteroides ovatus	0.00290898281152127	Cancer	6
Phocaeicola coprocola	0.0026860315741419	Cancer	6
Faecalimonas phoceensis	0.00263294794619443	Cancer	6
Dorea amylophila	0.00250554723912051	Cancer	6
Alistipes finegoldii	0.00242061343440456	Cancer	6
Oliverpabstia faecicola	0.00236752980645709	Cancer	6
Blautia acetigignens	0.0021870454714357	Cancer	6
Ruminococcus sp	0.00215519529466721	Cancer	6
Butyricimonas paravirosa	0.00204902803877228	Cancer	6
Catonella morbi	0.00197471095964582	Cancer	6
Blautia sp	0.00196409423405633	Cancer	6
Bariatricus comes	0.0018473102525719	Cancer	6
Roseburia inulinivorans	0.00182607680139291	Cancer	6
Blautia wexlerae	0.00176237644785595	Cancer	6
Gemmiger sp	0.0016668259175505	Cancer	6
Bifidobacterium pseudocatenulatum	0.00158189211283455	Cancer	6
Fusicatenibacter saccharivorans	0.0015075750337081	Cancer	6
Veillonella parvula	0.00143325795458164	Cancer	6
Agathobacter faecis	0.00143325795458164	Cancer	6
Hominenteromicrobium mulieris	0.00139079105222367	Cancer	6
Duncaniella sp	0.00139079105222367	Cancer	6
Anaerobutyricum soehngenii	0.00139079105222367	Cancer	6
Bacteroides xylanisolvens	0.00139079105222367	Cancer	6
Ruminococcus bromii	0.00136955760104468	Cancer	6
Butyricimonas virosa	0.00134832414986569	Cancer	6
Anaerostipes hadrus	0.00131647397309721	Cancer	6
Acetatifactor acetigignens	0.00128462379632873	Cancer	6
Enterocloster sp	0.00128462379632873	Cancer	6
Coprococcus catus	0.00127400707073924	Cancer	6
Veillonella dispar	0.00123154016838126	Cancer	6
Akkermansia muciniphila	0.00113598963807582	Cancer	6
Coprobacter fastidiosus	0.00113598963807582	Cancer	6
Collinsella aerofaciens	0.00112537291248633	Cancer	6
Lachnospira pectinoschiza	0.00110413946130734	Cancer	6
Dorea formicigenerans	0.00110413946130734	Cancer	6
Hominilimicola fabiformis	0.00110413946130734	Cancer	6
Prevotella sp	0.00107228928453886	Cancer	6
Alistipes shahii	0.00106167255894936	Cancer	6
Phascolarctobacterium faecium	0.00101920565659139	Cancer	6
Clostridium paraputrificum	0.0010085889310019	Cancer	6
Escherichia fergusonii	9.6612202864392e-4	Cancer	6
Tidjanibacter inops	9.5550530305443e-4	Cancer	6
Holdemanella hominis	9.3427185187544e-4	Cancer	6
Gemella haemolysans	8.9180494951746e-4	Cancer	6
Campylobacter coli	8.7057149833848e-4	Cancer	6
Faecalibacillus intestinalis	8.3872132157e-4	Cancer	6
Gemmiger qucibialis	8.1748787039101e-4	Cancer	6
Agathobaculum hominis	7.8563769362253e-4	Cancer	6
Intestinimonas butyriciproducens	7.7502096803303e-4	Cancer	6
Faecalimonas umbilicata	7.6440424244354e-4	Cancer	6
Bifidobacterium longum	7.4317079126455e-4	Cancer	6
Blautia intestinalis	7.2193734008557e-4	Cancer	6
Mycobacterium tuberculosis	7.0070388890658e-4	Cancer	6
Limivivens faecihominis	6.7947043772759e-4	Cancer	6
Dysosmobacter sp	6.688537121381e-4	Cancer	6
Hungatella hathewayi	6.3700353536962e-4	Cancer	6
Lawsonibacter faecis	6.1577008419063e-4	Cancer	6
Otoolea fessa	6.1577008419063e-4	Cancer	6
Wolbachia sp	6.0515335860114e-4	Cancer	6
Vescimonas sp	5.7330318183265e-4	Cancer	6
Oliverpabstia tarda	5.0960282829569e-4	Cancer	6
Ruminiclostridium siraeum	4.883693771167e-4	Cancer	6
Brotaphodocola sp	4.6713592593772e-4	Cancer	6
Dorea longicatena	4.4590247475873e-4	Cancer	6
Veillonella nakazawae	4.2466902357974e-4	Cancer	6
Collinsella bouchesdurhonensis	4.2466902357974e-4	Cancer	6
Haemophilus sp	4.2466902357974e-4	Cancer	6
Enterocloster aldenensis	4.1405229799025e-4	Cancer	6
Mediterraneibacter butyricigenes	4.1405229799025e-4	Cancer	6
Alistipes onderdonkii	4.0343557240076e-4	Cancer	6
Blautia faecis	3.9281884681126e-4	Cancer	6
Dorea hominis	3.8220212122177e-4	Cancer	6
Porphyromonas sp	3.7158539563227e-4	Cancer	6
Leptotrichia trevisanii	3.7158539563227e-4	Cancer	6
Blautia obeum	3.5035194445329e-4	Cancer	6
Veillonella atypica	3.3973521886379e-4	Cancer	6
Anaerotardibacter sp	3.291184932743e-4	Cancer	6
Lachnoclostridium ammoniilytica	3.1850176768481e-4	Cancer	6
Suilimivivens sp	3.1850176768481e-4	Cancer	6
Butyrivibrio crossotus	3.1850176768481e-4	Cancer	6
Veillonella hominis	2.9726831650582e-4	Cancer	6
Alistipes communis	2.9726831650582e-4	Cancer	6
Scatosoma sp	2.8665159091632e-4	Cancer	6
Eubacterium ventriosum	2.8665159091632e-4	Cancer	6
Barnesiella intestinihominis	2.6541813973734e-4	Cancer	6
Butyribacter sp	2.6541813973734e-4	Cancer	6
Alistipes hominis	2.5480141414784e-4	Cancer	6
Streptococcus salivarius	2.4418468855835e-4	Cancer	6
Eggerthella lenta	2.4418468855835e-4	Cancer	6
Vescimonas coprocola	2.4418468855835e-4	Cancer	6
Pseudomonas aeruginosa	2.2295123737936e-4	Cancer	6
Blautia schinkii	2.2295123737936e-4	Cancer	6
Collinsella sp	2.1233451178987e-4	Cancer	6
Ruminococcus intestinalis	1.9110106061088e-4	Cancer	6
Eikenella corrodens	1.9110106061088e-4	Cancer	6
Terrisporobacter othiniensis	1.9110106061088e-4	Cancer	6
Vescimonas fastidiosa	1.8048433502139e-4	Cancer	6
Bifidobacterium bifidum	1.6986760943189e-4	Cancer	6
Schaedlerella hominis	1.6986760943189e-4	Cancer	6
Parasutterella excrementihominis	1.6986760943189e-4	Cancer	6
Roseburia hominis	1.6986760943189e-4	Cancer	6
Hominiventricola filiformis	1.6986760943189e-4	Cancer	6
Hungatella effluvii	1.4863415825291e-4	Cancer	6
Slackia isoflavoniconvertens	1.3801743266341e-4	Cancer	6
Otoolea symbiosa	1.3801743266341e-4	Cancer	6
Alloprevotella sp	1.3801743266341e-4	Cancer	6
Blautia fusiformis	1.2740070707392e-4	Cancer	6
Morganella morganii	1.0616725589493e-4	Cancer	6
Oribacterium sp	1.0616725589493e-4	Cancer	6
Campylobacter concisus	9.555053030544e-5	Cancer	6
Eubacterium sp	9.555053030544e-5	Cancer	6
Fusobacterium vincentii	8.493380471594e-5	Cancer	6
Dysosmobacter faecalis	7.431707912645e-5	Cancer	6
Fimenecus sp	7.431707912645e-5	Cancer	6
Blautia luti	7.431707912645e-5	Cancer	6
Parabacteroides merdae	6.370035353696e-5	Cancer	6
Oribacterium parvum	6.370035353696e-5	Cancer	6
Bilophila wadsworthia	6.370035353696e-5	Cancer	6
Mediterraneibacter torques	6.370035353696e-5	Cancer	6
Anaerotruncus massiliensis	6.370035353696e-5	Cancer	6
Cutibacterium acnes	5.308362794746e-5	Cancer	6
Agathobaculum butyriciproducens	4.246690235797e-5	Cancer	6
Streptococcus parasanguinis	4.246690235797e-5	Cancer	6
Thomasclavelia ramosa	4.246690235797e-5	Cancer	6
Escherichia ruysiae	4.246690235797e-5	Cancer	6
Streptococcus infantis	3.185017676848e-5	Cancer	6
Streptococcus equinus	3.185017676848e-5	Cancer	6
Lactococcus cremoris	3.185017676848e-5	Cancer	6
Veillonella sp	3.185017676848e-5	Cancer	6
Granulicatella sp	3.185017676848e-5	Cancer	6
Oliverpabstia intestinalis	3.185017676848e-5	Cancer	6
Enterocloster bolteae	3.185017676848e-5	Cancer	6
Prevotella copri	3.185017676848e-5	Cancer	6
Fusobacterium animalis	3.185017676848e-5	Cancer	6
Dialister invisus	3.185017676848e-5	Cancer	6
Campylobacter sp	2.123345117898e-5	Cancer	6
Lawsonibacter hominis	2.123345117898e-5	Cancer	6
Aggregatibacter segnis	2.123345117898e-5	Cancer	6
Staphylococcus warneri	2.123345117898e-5	Cancer	6
Terrisporobacter petrolearius	2.123345117898e-5	Cancer	6
Prevotella rara	2.123345117898e-5	Cancer	6
Citrobacter freundii	2.123345117898e-5	Cancer	6
Enterococcus durans	2.123345117898e-5	Cancer	6
Acidaminococcus intestini	2.123345117898e-5	Cancer	6
Campylobacter ureolyticus	2.123345117898e-5	Cancer	6
Pseudoruminococcus massiliensis	1.061672558949e-5	Cancer	6
Enterococcus lactis	1.061672558949e-5	Cancer	6
Bacteroides eggerthii	1.061672558949e-5	Cancer	6
Parvimonas micra	1.061672558949e-5	Cancer	6
Cryptobacteroides sp	1.061672558949e-5	Cancer	6
Lancefieldella sp	1.061672558949e-5	Cancer	6
Dialister sp	1.061672558949e-5	Cancer	6
Prevotella buccae	1.061672558949e-5	Cancer	6
Anaerobutyricum hallii	1.061672558949e-5	Cancer	6
Paramuribaculum sp	1.061672558949e-5	Cancer	6
Eisenbergiella porci	1.061672558949e-5	Cancer	6
Clostridium butyricum	1.061672558949e-5	Cancer	6
Bifidobacterium dentium	1.061672558949e-5	Cancer	6
Prevotella hominis	1.061672558949e-5	Cancer	6
Caecibacter massiliensis	1.061672558949e-5	Cancer	6
Nanosynbacter sp	1.061672558949e-5	Cancer	6
Phocaeicola plebeius	1.061672558949e-5	Cancer	6
Limosilactobacillus mucosae	1.061672558949e-5	Cancer	6
Fenollaria massiliensis	1.061672558949e-5	Cancer	6
Streptococcus dysgalactiae	1.061672558949e-5	Cancer	6
Hominimerdicola aceti	1.061672558949e-5	Cancer	6
Streptococcus infantarius	1.061672558949e-5	Cancer	6
Choladousia sp	1.061672558949e-5	Cancer	6
Phocaeicola vulgatus	0.08832746630033485	Normal	6
Escherichia coli	0.05956469477118571	Normal	6
Faecalibacterium duncaniae	0.05228814286940843	Normal	6
Bacteroides thetaiotaomicron	0.04479694341890616	Normal	6
Bacteroides uniformis	0.04196359577573624	Normal	6
Gallintestinimicrobium propionicum	0.04119086460032626	Normal	6
Anthropogastromicrobium aceti	0.03397870696316648	Normal	6
Faecalibacterium prausnitzii	0.03221859706362153	Normal	6
Hominicoprocola sp	0.03213273804413153	Normal	6
Hominisplanchenecus faecis	0.02932085515583412	Normal	6
Bacteroides stercoris	0.02856958873529664	Normal	6
Bacteroides fragilis	0.02693826736498669	Normal	6
Bacteroides salyersiae	0.02479179187773675	Normal	6
Parabacteroides distasonis	0.02178672619558684	Normal	6
Hominicoprocola fusiformis	0.0200480810509144	Normal	6
Dysosmobacter segnis	0.01624881943848201	Normal	6
Alitiscatomonas sp	0.01526144071434704	Normal	6
Ventricola sp	0.01242809307117712	Normal	6
Faecalibacterium sp	0.01214905125783463	Normal	6
Lachnospira eligens	0.01176268567012964	Normal	6
Agathobacter sp	0.01176268567012964	Normal	6
Mediterraneibacter faecis	0.01137632008242465	Normal	6
Bacteroides cellulosilyticus	0.01129046106293466	Normal	6
Roseburia intestinalis	0.01021722331930969	Normal	6
Clostridium sp	0.00946595689877221	Normal	6
Gemmiger formicilis	0.00920837984030222	Normal	6
Faecalibacterium longum	0.00862883145874474	Normal	6
Limenecus avicola	0.00697604533356229	Normal	6
Acetatifactor intestinalis	0.00684725680432729	Normal	6
Hominiventricola sp	0.00671846827509229	Normal	6
Phocaeicola dorei	0.0066540740104748	Normal	6
Eubacterium ramulus	0.0066111445007298	Normal	6
Bacteroides caccae	0.0064823559714948	Normal	6
Anaerotignum faecicola	0.00603159611917231	Normal	6
Odoribacter splanchnicus	0.00598866660942732	Normal	6
Agathobacter rectalis	0.00579548381557482	Normal	6
Paraprevotella sp	0.00560230102172233	Normal	6
Haemophilus parainfluenzae	0.00513007641452734	Normal	6
Clostridium leptum	0.00508714690478234	Normal	6
Faecousia sp	0.00491542886580235	Normal	6
Intestinibacter bartlettii	0.00485103460118485	Normal	6
Ruminococcus gnavus	0.00455052803296986	Normal	6
Parabacteroides johnsonii	0.00442173950373486	Normal	6
Blautia acetigignens	0.00405683867090237	Normal	6
Sutterella wadsworthensis	0.00403537391602987	Normal	6
Faecalimonas phoceensis	0.00384219112217738	Normal	6
Oliverpabstia faecicola	0.00384219112217738	Normal	6
Phocaeicola coprocola	0.00352021979908989	Normal	6
Bariatricus comes	0.00336996651498239	Normal	6
Lachnospira sp	0.0031982484760024	Normal	6
Ruminococcus sp	0.0031767837211299	Normal	6
Blautia sp	0.0030479951918949	Normal	6
Bacteroides ovatus	0.0030479951918949	Normal	6
Dorea amylophila	0.00296213617240491	Normal	6
Gemmiger sp	0.00257577058469992	Normal	6
Blautia wexlerae	0.00255430582982742	Normal	6
Alistipes finegoldii	0.00253284107495492	Normal	6
Hominenteromicrobium mulieris	0.00231819352622993	Normal	6
Butyricimonas paravirosa	0.00223233450673993	Normal	6
Fusicatenibacter saccharivorans	0.00218940499699493	Normal	6
Roseburia inulinivorans	0.00218940499699493	Normal	6
Anaerostipes hadrus	0.00210354597750493	Normal	6
Agathobacter faecis	0.00210354597750493	Normal	6
Anaerobutyricum soehngenii	0.00199622220314244	Normal	6
Enterocloster sp	0.00199622220314244	Normal	6
Veillonella dispar	0.00188889842877994	Normal	6
Acetatifactor acetigignens	0.00188889842877994	Normal	6
Dorea formicigenerans	0.00182450416416244	Normal	6
Tidjanibacter inops	0.00182450416416244	Normal	6
Ruminococcus bromii	0.00178157465441744	Normal	6
Prevotella sp	0.00176010989954494	Normal	6
Collinsella aerofaciens	0.00158839186056495	Normal	6
Lachnospira pectinoschiza	0.00152399759594745	Normal	6
Duncaniella sp	0.00148106808620245	Normal	6
Intestinimonas butyriciproducens	0.00141667382158495	Normal	6
Blautia intestinalis	0.00139520906671245	Normal	6
Limivivens faecihominis	0.00137374431183995	Normal	6
Agathobaculum hominis	0.00137374431183995	Normal	6
Faecalibacillus intestinalis	0.00137374431183995	Normal	6
Phascolarctobacterium faecium	0.00135227955696745	Normal	6
Hominilimicola fabiformis	0.00130935004722246	Normal	6
Otoolea fessa	0.00122349102773246	Normal	6
Alistipes shahii	0.00115909676311496	Normal	6
Coprobacter fastidiosus	0.00113763200824246	Normal	6
Bifidobacterium longum	0.00109470249849746	Normal	6
Coprococcus catus	0.00109470249849746	Normal	6
Holdemanella hominis	0.00107323774362496	Normal	6
Bacteroides xylanisolvens	0.00105177298875246	Normal	6
Oliverpabstia tarda	0.00103030823387996	Normal	6
Veillonella parvula	0.00103030823387996	Normal	6
Lawsonibacter faecis	0.00100884347900746	Normal	6
Clostridium paraputrificum	9.8737872413497e-4	Normal	6
Hungatella hathewayi	9.6591396926247e-4	Normal	6
Dysosmobacter sp	9.6591396926247e-4	Normal	6
Akkermansia muciniphila	9.4444921438997e-4	Normal	6
Ruminiclostridium siraeum	9.2298445951747e-4	Normal	6
Mediterraneibacter butyricigenes	8.3712544002747e-4	Normal	6
Collinsella bouchesdurhonensis	8.1566068515497e-4	Normal	6
Alistipes onderdonkii	7.7273117540997e-4	Normal	6
Gemmiger qucibialis	7.5126642053747e-4	Normal	6
Faecalimonas umbilicata	7.0833691079247e-4	Normal	6
Butyricimonas virosa	6.2247789130248e-4	Normal	6
Anaerotardibacter sp	6.2247789130248e-4	Normal	6
Blautia faecis	6.2247789130248e-4	Normal	6
Dorea longicatena	6.0101313642998e-4	Normal	6
Vescimonas sp	6.0101313642998e-4	Normal	6
Scatosoma sp	5.7954838155748e-4	Normal	6
Lachnoclostridium ammoniilytica	5.5808362668498e-4	Normal	6
Butyribacter sp	5.3661887181248e-4	Normal	6
Enterocloster aldenensis	5.3661887181248e-4	Normal	6
Suilimivivens sp	5.3661887181248e-4	Normal	6
Dorea hominis	5.3661887181248e-4	Normal	6
Bifidobacterium pseudocatenulatum	4.9368936206748e-4	Normal	6
Alistipes communis	4.9368936206748e-4	Normal	6
Veillonella atypica	4.7222460719498e-4	Normal	6
Blautia schinkii	4.5075985232248e-4	Normal	6
Streptococcus salivarius	4.5075985232248e-4	Normal	6
Brotaphodocola sp	4.2929509744998e-4	Normal	6
Veillonella nakazawae	4.0783034257748e-4	Normal	6
Vescimonas coprocola	3.8636558770498e-4	Normal	6
Barnesiella intestinihominis	3.8636558770498e-4	Normal	6
Porphyromonas sp	3.6490083283248e-4	Normal	6
Vescimonas fastidiosa	3.4343607795998e-4	Normal	6
Haemophilus sp	3.4343607795998e-4	Normal	6
Schaedlerella hominis	3.2197132308749e-4	Normal	6
Butyrivibrio crossotus	3.2197132308749e-4	Normal	6
Collinsella sp	3.2197132308749e-4	Normal	6
Wolbachia sp	2.7904181334249e-4	Normal	6
Alistipes hominis	2.5757705846999e-4	Normal	6
Blautia fusiformis	2.5757705846999e-4	Normal	6
Eggerthella lenta	2.3611230359749e-4	Normal	6
Veillonella hominis	2.1464754872499e-4	Normal	6
Bifidobacterium bifidum	1.9318279385249e-4	Normal	6
Blautia obeum	1.9318279385249e-4	Normal	6
Roseburia hominis	1.7171803897999e-4	Normal	6
Eubacterium ventriosum	1.7171803897999e-4	Normal	6
Dysosmobacter faecalis	1.5025328410749e-4	Normal	6
Campylobacter coli	1.5025328410749e-4	Normal	6
Mediterraneibacter torques	1.2878852923499e-4	Normal	6
Terrisporobacter othiniensis	1.2878852923499e-4	Normal	6
Escherichia fergusonii	1.0732377436249e-4	Normal	6
Bilophila wadsworthia	1.0732377436249e-4	Normal	6
Slackia isoflavoniconvertens	8.585901948999e-5	Normal	6
Fimenecus sp	8.585901948999e-5	Normal	6
Parabacteroides merdae	8.585901948999e-5	Normal	6
Prevotella copri	6.439426461749e-5	Normal	6
Ruminococcus intestinalis	6.439426461749e-5	Normal	6
Fusobacterium animalis	6.439426461749e-5	Normal	6
Gemella haemolysans	6.439426461749e-5	Normal	6
Oliverpabstia intestinalis	6.439426461749e-5	Normal	6
Hominiventricola filiformis	6.439426461749e-5	Normal	6
Streptococcus infantis	4.292950974499e-5	Normal	6
Staphylococcus warneri	4.292950974499e-5	Normal	6
Dialister invisus	4.292950974499e-5	Normal	6
Lawsonibacter hominis	4.292950974499e-5	Normal	6
Parasutterella excrementihominis	4.292950974499e-5	Normal	6
Campylobacter ureolyticus	4.292950974499e-5	Normal	6
[truncated: 4,638 more rows]

## Sheet: Supplementary Data 9
Primer ID	Type	Barcode	Sequence
16S_For_bc1005	Forward	GCATCCACTCGACTCTCGCGT	AGRGTTYGATYMTGGCTCAG
16S_For_bc1007	Forward	GCATCTCTGTATCTCTATGTG	AGRGTTYGATYMTGGCTCAG
16S_For_bc1008	Forward	GCATCACAGTCGAGCGCTGCG	AGRGTTYGATYMTGGCTCAG
16S_For_bc1012	Forward	GCATCACACTAGATCGCGTGT	AGRGTTYGATYMTGGCTCAG
16S_For_bc1015	Forward	GCATCCGCATGACACGTGTGT	AGRGTTYGATYMTGGCTCAG
16S_For_bc1020	Forward	GCATCCACGACACGACGATGT	AGRGTTYGATYMTGGCTCAG
16S_For_bc1022	Forward	GCATCCACTCACGTGTGATAT	AGRGTTYGATYMTGGCTCAG
16S_For_bc1024	Forward	GCATCCATGTAGAGCAGAGAG	AGRGTTYGATYMTGGCTCAG
16S_Rev_bc1033	Reverse	GCATCAGAGACTGCGACGAG	ARGYTACCTTGTTACGACTT
16S_Rev_bc1035	Reverse	GCATCCAGAGAGTGCGCGCGC	RGYTACCTTGTTACGACTT
16S_Rev_bc1044	Reverse	GCATCCGCGCGTCGTCTCAGC	RGYTACCTTGTTACGACTT
16S_Rev_bc1045	Reverse	GCATCAGAGAGTACGATATGT	RGYTACCTTGTTACGACTT
16S_Rev_bc1054	Reverse	GCATCTCTGTAGTGCGTGCGC	RGYTACCTTGTTACGACTT
16S_Rev_bc1056	Reverse	GCATCATGTGCGTGTGTGTCT	RGYTACCTTGTTACGACTT
16S_Rev_bc1057	Reverse	GCATCCTCTCAGACGCTCGTC	RGYTACCTTGTTACGACTT
16S_Rev_bc1059	Reverse	GCATCTATCTCAGTGCGTGTG	RGYTACCTTGTTACGACTT
16S_Rev_bc1060	Reverse	GCATCTGTGTCTATACTCATC	RGYTACCTTGTTACGACTT
16S_Rev_bc1062	Reverse	GCATCTATAGACTATCTGAGA	RGYTACCTTGTTACGACTT
16S_Rev_bc1065	Reverse	GCATCGTATGTGAGAGAGCGC	RGYTACCTTGTTACGACTT
16S_Rev_bc1075	Reverse	GCATCCACGCGACGCTCTCTA	RGYTACCTTGTTACGACTT
16S_Rev_bc1076	Reverse	GCATCGAGAGCGCGAGTGCAC	RGYTACCTTGTTACGACTT
16S_Rev_bc1082	Reverse	GCATCGTGCTCTGTGTGTCAC	RGYTACCTTGTTACGACTT
16S_Rev_bc1083	Reverse	GCATCTGCGTGTATGTCATAT	RGYTACCTTGTTACGACTT
16S_Rev_bc1089	Reverse	GCATCACGAGATACTCGCGCG	RGYTACCTTGTTACGACTT
16S_Rev_bc1096	Reverse	GCATCCTGTGTAGAGAGCACA	RGYTACCTTGTTACGACTT
16S_Rev_bc1098	Reverse	GCATCTGATGTGACACTGCGC	RGYTACCTTGTTACGACTT
16S_Rev_bc1100	Reverse	GCATCACTACTGAGACATAGA	RGYTACCTTGTTACGACTT
16S_Rev_bc1101	Reverse	GCATCTATATCGCGTCGCTAT	RGYTACCTTGTTACGACTT
16S_Rev_bc1105	Reverse	GCATCGCGTACTGCGACTGTG	RGYTACCTTGTTACGACTT
16S_Rev_bc1107	Reverse	GCATCATATATGCACGCTCTA	RGYTACCTTGTTACGACTT
16S_Rev_bc1110	Reverse	GCATCCGCTGTATACACGCTC	RGYTACCTTGTTACGACTT
16S_Rev_bc1112	Reverse	GCATCAGAGACTGTAGCGCAC	RGYTACCTTGTTACGACTT

[truncated: 1 more sheets: Supplementary Data 10]
